# Supplementary material for: Ethyl 2-acetyl-3-(4-bromo­anilino)butanoate
Source: Acta Crystallogr Sect E Struct Rep Online. 2010 Jan 9;66(Pt 2):o296. doi: 10.1107/S1600536809055378 (PMC2979926; doi:10.1107/S1600536809055378)
Supplement: Supplementary file 1 [file e-66-0o296-sup1.cif]

##############################################################################
###                                                                        ###
###        Electronic paper (Acta Crystallographica Section E)             ###
###                                                                        ###
##############################################################################
#                                                                            #
# This CIF contains the data in a paper accepted for publication in Acta     #
# Crystallographica Section E. It conforms to the requirements of Notes      #
# for Authors for Section E, and has been peer reviewed under the auspices   #
# of the IUCr Commission on Journals.                                        #
#                                                                            #
# Full details of the Crystallographic Information File format               #
# are given in the paper "The Crystallographic Information File (CIF):       #
# a New Standard Archive File for Crystallography" by S. R. Hall, F. H.      #
# Allen and I. D. Brown [Acta Cryst. (1991), A47, 655-685].                  #
#                                                                            #
# The current version of the core CIF dictionary is obtainable from          #
# ftp://ftp.iucr.org/pub/cif_core.dic. The current version number is 2.4.    #
#                                                                            #
# Software is freely available for graphical display of the structure(s) in  #
# this CIF.  For information consult the CIF home page http://www.iucr.org/  #
# cif/home.html                                                              #
#                                                                            #
# This file may be used for bona fide research purposes within the           #
# scientific community so long as proper attribution is given to the journal # 
# article from which it was obtained.                                        #
#                                                                            #
##############################################################################
                                             
data_global
_audit_creation_method     'SHELXL97'
_journal_date_recd_electronic     2009-12-22
_journal_date_accepted     2009-12-24
_journal_name_full     'Acta Crystallographica, Section E'
_journal_year     2010
_journal_volume     66
_journal_issue      2
_journal_page_first     o296
_journal_page_last     o296
_journal_paper_category     QO
_journal_coeditor_code     CI5002
_publ_contact_author_name     'Dr P.L. Nilantha Lakshman'
_publ_contact_author_address
;
Department of  Food science and Technology
University of Ruhuna
Mapalana
Kamburupitiya (81100)
Sri Lanka.
;
_publ_contact_author_email     plakshmannilantha@ymail.com
_publ_contact_author_fax     '+94-41-2292384'
_publ_contact_author_phone     '+94-41-2292200'
_publ_section_title
;
Ethyl 2-acetyl-3-(4-bromoanilino)butanoate
;
loop_
    _publ_author_name
    _publ_author_footnote
    _publ_author_address
    'D. Ravi Kishore Reddy' .
;
Organic Chemistry Division
School of Advanced Sciences
VIT University,
Vellore 632 014, India
;
    'V.Vijayakumar' .
;
Organic Chemistry Division
School of Advanced Sciences
VIT University,
Vellore 632 014, India
;
    'J. Suresh' .
;
Department of Physics
The Madura College
Madurai 625 011
India
;
    'T. Narasimhamurthy' .
;
Materials Research Centre
Indian Institute of Science
Bangalore 560 012
India
;
    'P. L. Nilantha Lakshman' .
;
Department of Food Science and Technology
University of Ruhuna
Mapalana
Kamburupitiya 81100
Sri Lanka
;
data_I
_audit_creation_method     SHELXL-97
_chemical_name_systematic
;
Ethyl 2-acetyl-3-(4-bromoanilino)butanoate
;
_chemical_name_common     ?
_chemical_formula_moiety     'C14 H18 Br N O3'
_chemical_formula_sum     'C14 H18 Br N O3'
_chemical_formula_iupac     'C14 H18 Br N O3'
_chemical_formula_weight     328.20
_chemical_melting_point     ?
_symmetry_cell_setting     Triclinic
_symmetry_space_group_name_H-M     'P -1'
_symmetry_space_group_name_Hall     '-P 1'
loop_
    _symmetry_equiv_pos_as_xyz
    'x, y, z'
    '-x, -y, -z'
_cell_length_a     6.9107(3)
_cell_length_b     10.1549(4)
_cell_length_c     11.6457(5)
_cell_angle_alpha     88.104(2)
_cell_angle_beta     81.932(2)
_cell_angle_gamma     72.872(2)
_cell_volume     773.26(6)
_cell_formula_units_Z     2
_cell_measurement_reflns_used     25
_cell_measurement_theta_min     2
_cell_measurement_theta_max     25
_cell_measurement_temperature     293(2)
_exptl_crystal_description     Block
_exptl_crystal_colour     colourless
_exptl_crystal_size_max     0.17
_exptl_crystal_size_mid     0.14
_exptl_crystal_size_min     0.11
_exptl_crystal_density_diffrn     1.410
_exptl_crystal_density_meas     ?
_exptl_crystal_density_method     'not measured'
_exptl_crystal_F_000     336
_exptl_absorpt_coefficient_mu     2.661
_exptl_absorpt_correction_type     multi-scan
_exptl_absorpt_process_details     '(SADABS; Bruker, 1998)'
_exptl_absorpt_correction_T_min     0.646
_exptl_absorpt_correction_T_max     0.746
_exptl_special_details
;
;
_diffrn_ambient_temperature     293(2)
_diffrn_radiation_type     MoK\a
_diffrn_radiation_wavelength     0.71073
_diffrn_radiation_source     'fine-focus sealed tube'
_diffrn_radiation_monochromator     graphite
_diffrn_measurement_device_type     'Bruker SMART APEX CCD diffractometer'
_diffrn_measurement_method     '\w scans'
_diffrn_detector_area_resol_mean     ?
_diffrn_reflns_number     11063
_diffrn_reflns_av_R_equivalents     0.0184
_diffrn_reflns_av_sigmaI/netI     0.0229
_diffrn_reflns_theta_min     2.10
_diffrn_reflns_theta_max     26.50
_diffrn_reflns_theta_full     25.00
_diffrn_measured_fraction_theta_max     0.978
_diffrn_measured_fraction_theta_full     0.981
_diffrn_reflns_limit_h_min     -8
_diffrn_reflns_limit_h_max     8
_diffrn_reflns_limit_k_min     -12
_diffrn_reflns_limit_k_max     12
_diffrn_reflns_limit_l_min     -14
_diffrn_reflns_limit_l_max     13
_diffrn_standards_number     0
_diffrn_standards_interval_count     .
_diffrn_standards_interval_time     .
_diffrn_standards_decay_%     ?
_refine_special_details
;
Refinement of <i>F</i>^2^ against ALL reflections. The weighted <i>R</i>-factor
<i>wR</i> and goodness of fit <i>S</i> are based on <i>F</i>^2^, conventional
<i>R</i>-factors <i>R</i> are based on <i>F</i>, with <i>F</i> set to zero for
negative <i>F</i>^2^. The threshold expression of <i>F</i>^2^ >
\s(<i>F</i>^2^) is used only for calculating <i>R</i>-factors(gt) <i>etc</i>.
and is not relevant to the choice of reflections for refinement.
<i>R</i>-factors based on <i>F</i>^2^ are statistically about twice as large
as those based on <i>F</i>, and <i>R</i>- factors based on ALL data will be
even larger.
;
_reflns_number_total     3140
_reflns_number_gt     2298
_reflns_threshold_expression     I>2\s(I)
_refine_ls_structure_factor_coef     Fsqd
_refine_ls_matrix_type     full
_refine_ls_R_factor_all     0.0555
_refine_ls_R_factor_gt     0.0322
_refine_ls_wR_factor_gt     0.0764
_refine_ls_wR_factor_ref     0.0842
_refine_ls_goodness_of_fit_ref     1.062
_refine_ls_restrained_S_all     1.062
_refine_ls_number_reflns     3140
_refine_ls_number_parameters     179
_refine_ls_number_restraints     0
_refine_ls_hydrogen_treatment     mixed
_refine_ls_weighting_scheme     calc
_refine_ls_weighting_details
         'calc w=1/[\s^2^(Fo^2^)+(0.0399P)^2^+0.2034P] where P=(Fo^2^+2Fc^2^)/3'
_atom_sites_solution_hydrogens     geom
_atom_sites_solution_primary     direct
_atom_sites_solution_secondary     difmap
_refine_ls_shift/su_max     0.002
_refine_ls_shift/su_mean     0.000
_refine_diff_density_max     0.462
_refine_diff_density_min     -0.361
_refine_ls_extinction_method     none
_refine_ls_extinction_coef     ?
loop_
    _atom_type_symbol
    _atom_type_description
    _atom_type_scat_dispersion_real
    _atom_type_scat_dispersion_imag
    _atom_type_scat_source
    'C' 'C' 0.0033 0.0016
                         'International Tables Vol C Tables 4.2.6.8 and 6.1.1.4'
    'H' 'H' 0.0000 0.0000
                         'International Tables Vol C Tables 4.2.6.8 and 6.1.1.4'
    'N' 'N' 0.0061 0.0033
                         'International Tables Vol C Tables 4.2.6.8 and 6.1.1.4'
    'O' 'O' 0.0106 0.0060
                         'International Tables Vol C Tables 4.2.6.8 and 6.1.1.4'
    'Br' 'Br' -0.2901 2.4595
                         'International Tables Vol C Tables 4.2.6.8 and 6.1.1.4'
_computing_data_collection     'SMART (Bruker, 2001)'
_computing_cell_refinement     'SAINT (Bruker, 2001)'
_computing_data_reduction     'SAINT (Bruker, 2001)'
_computing_structure_solution     'SHELXS97 (Sheldrick, 2008)'
_computing_structure_refinement     'SHELXL97 (Sheldrick, 2008)'
_computing_molecular_graphics     'PLATON (Spek, 2009)'
_computing_publication_material     'SHELXL97 (Sheldrick, 2008)'
loop_
    _atom_site_type_symbol
    _atom_site_label
    _atom_site_fract_x
    _atom_site_fract_y
    _atom_site_fract_z
    _atom_site_U_iso_or_equiv
    _atom_site_adp_type
    _atom_site_calc_flag
    _atom_site_refinement_flags
    _atom_site_occupancy
    _atom_site_disorder_assembly
    _atom_site_disorder_group
    H H7 0.351(4) 0.090(3) 0.647(2) 0.057(8) Uiso d . 1 . .
    C C1 0.3126(3) 0.2211(2) 0.76505(19) 0.0455(5) Uani d . 1 . .
    C C2 0.2092(4) 0.3540(2) 0.8052(2) 0.0594(7) Uani d . 1 . .
    H H2 0.1187 0.4130 0.7609 0.071 Uiso calc R 1 . .
    C C3 0.2387(4) 0.4000(3) 0.9097(2) 0.0589(6) Uani d . 1 . .
    H H3 0.1704 0.4899 0.9346 0.071 Uiso calc R 1 . .
    C C4 0.3687(4) 0.3134(3) 0.97710(19) 0.0501(6) Uani d . 1 . .
    C C5 0.4724(4) 0.1817(3) 0.9396(2) 0.0567(6) Uani d . 1 . .
    H H5 0.5614 0.1232 0.9850 0.068 Uiso calc R 1 . .
    C C6 0.4451(4) 0.1361(2) 0.8353(2) 0.0555(6) Uani d . 1 . .
    H H6 0.5164 0.0466 0.8107 0.067 Uiso calc R 1 . .
    C C8 0.1297(3) 0.2327(2) 0.59098(19) 0.0479(5) Uani d . 1 . .
    H H8 0.0953 0.3333 0.5958 0.058 Uiso calc R 1 . .
    C C9 -0.0615(5) 0.1911(3) 0.6344(3) 0.0772(8) Uani d . 1 . .
    H H9A -0.0327 0.0932 0.6259 0.116 Uiso calc R 1 . .
    H H9B -0.1686 0.2372 0.5900 0.116 Uiso calc R 1 . .
    H H9C -0.1041 0.2164 0.7147 0.116 Uiso calc R 1 . .
    C C10 0.2161(3) 0.1881(2) 0.46537(18) 0.0420(5) Uani d . 1 . .
    H H10 0.2436 0.0880 0.4597 0.050 Uiso calc R 1 . .
    C C11 0.4164(3) 0.2228(2) 0.42887(19) 0.0459(5) Uani d . 1 . .
    C C13 0.4194(4) 0.3670(2) 0.4450(2) 0.0601(7) Uani d . 1 . .
    H H13A 0.4127 0.3852 0.5260 0.090 Uiso calc R 1 . .
    H H13B 0.3041 0.4296 0.4155 0.090 Uiso calc R 1 . .
    H H13C 0.5434 0.3790 0.4038 0.090 Uiso calc R 1 . .
    C C14 0.0662(3) 0.2561(2) 0.38162(18) 0.0426(5) Uani d . 1 . .
    C C17 -0.0513(4) 0.2264(3) 0.2058(2) 0.0576(6) Uani d . 1 . .
    H H17A -0.0149 0.3049 0.1698 0.069 Uiso calc R 1 . .
    H H17B -0.1939 0.2569 0.2395 0.069 Uiso calc R 1 . .
    C C18 -0.0196(5) 0.1175(3) 0.1183(3) 0.0826(9) Uani d . 1 . .
    H H18A 0.1222 0.0870 0.0862 0.124 Uiso calc R 1 . .
    H H18B -0.1008 0.1535 0.0576 0.124 Uiso calc R 1 . .
    H H18C -0.0595 0.0413 0.1542 0.124 Uiso calc R 1 . .
    N N7 0.2990(3) 0.1728(2) 0.65820(17) 0.0567(6) Uani d . 1 . .
    O O12 0.5679(3) 0.13442(17) 0.38785(16) 0.0664(5) Uani d . 1 . .
    O O15 -0.0423(3) 0.37258(17) 0.39042(15) 0.0613(5) Uani d . 1 . .
    O O16 0.0767(2) 0.17047(15) 0.29562(13) 0.0491(4) Uani d . 1 . .
    Br Br1 0.40364(5) 0.37808(3) 1.12205(2) 0.07438(14) Uani d . 1 . .
loop_
    _atom_site_aniso_label
    _atom_site_aniso_U_11
    _atom_site_aniso_U_22
    _atom_site_aniso_U_33
    _atom_site_aniso_U_12
    _atom_site_aniso_U_13
    _atom_site_aniso_U_23
    C1 0.0498(13) 0.0417(13) 0.0422(12) -0.0068(10) -0.0120(10) 0.0033(10)
    C2 0.0734(17) 0.0460(15) 0.0512(14) 0.0027(13) -0.0276(12) 0.0024(11)
    C3 0.0721(17) 0.0470(15) 0.0529(14) -0.0056(12) -0.0164(12) -0.0070(11)
    C4 0.0556(14) 0.0575(16) 0.0419(12) -0.0201(12) -0.0150(10) 0.0025(11)
    C5 0.0592(15) 0.0580(16) 0.0521(14) -0.0094(13) -0.0246(12) 0.0105(12)
    C6 0.0604(15) 0.0440(14) 0.0561(14) -0.0004(11) -0.0211(12) 0.0020(11)
    C8 0.0517(13) 0.0458(13) 0.0446(12) -0.0076(11) -0.0162(10) 0.0031(10)
    C9 0.0732(19) 0.097(2) 0.0654(18) -0.0332(17) -0.0090(15) 0.0152(16)
    C10 0.0500(13) 0.0295(11) 0.0466(12) -0.0067(9) -0.0175(10) -0.0011(9)
    C11 0.0486(13) 0.0414(13) 0.0446(12) -0.0045(11) -0.0140(10) -0.0049(10)
    C13 0.0568(15) 0.0448(15) 0.0798(18) -0.0173(12) -0.0046(13) -0.0139(13)
    C14 0.0452(12) 0.0407(14) 0.0426(12) -0.0104(11) -0.0128(10) -0.0008(10)
    C17 0.0536(14) 0.0708(17) 0.0482(14) -0.0101(13) -0.0238(11) -0.0005(12)
    C18 0.090(2) 0.094(2) 0.0631(18) -0.0131(18) -0.0333(16) -0.0209(16)
    N7 0.0715(14) 0.0405(13) 0.0493(12) 0.0057(11) -0.0261(10) -0.0037(9)
    O12 0.0546(11) 0.0479(10) 0.0843(14) 0.0009(9) 0.0003(10) -0.0136(9)
    O15 0.0705(11) 0.0435(10) 0.0609(10) 0.0071(9) -0.0289(9) -0.0073(8)
    O16 0.0552(9) 0.0446(9) 0.0476(9) -0.0076(7) -0.0211(7) -0.0057(7)
    Br1 0.0865(2) 0.0964(3) 0.04916(17) -0.03385(18) -0.02258(14) -0.00476(14)
_geom_special_details
;
All e.s.d.'s (except the e.s.d. in the dihedral angle between two l.s. planes)
are estimated using the full covariance matrix. The cell e.s.d.'s are taken
into account individually in the estimation of e.s.d.'s in distances, angles
and torsion angles; correlations between e.s.d.'s in cell parameters are only
used when they are defined by crystal symmetry. An approximate (isotropic)
treatment of cell e.s.d.'s is used for estimating e.s.d.'s involving l.s.
planes.
;
loop_
    _geom_bond_atom_site_label_1
    _geom_bond_atom_site_label_2
    _geom_bond_site_symmetry_2
    _geom_bond_distance
    _geom_bond_publ_flag
    C1 N7 . 1.378(3) ?
    C1 C2 . 1.390(3) ?
    C1 C6 . 1.397(3) ?
    C2 C3 . 1.380(3) ?
    C2 H2 . 0.93 ?
    C3 C4 . 1.372(3) ?
    C3 H3 . 0.93 ?
    C4 C5 . 1.371(3) ?
    C4 Br1 . 1.903(2) ?
    C5 C6 . 1.370(3) ?
    C5 H5 . 0.93 ?
    C6 H6 . 0.93 ?
    C8 N7 . 1.469(3) ?
    C8 C9 . 1.520(4) ?
    C8 C10 . 1.530(3) ?
    C8 H8 . 0.98 ?
    C9 H9A . 0.96 ?
    C9 H9B . 0.96 ?
    C9 H9C . 0.96 ?
    C10 C14 . 1.523(3) ?
    C10 C11 . 1.527(3) ?
    C10 H10 . 0.98 ?
    C11 O12 . 1.210(3) ?
    C11 C13 . 1.489(3) ?
    C13 H13A . 0.96 ?
    C13 H13B . 0.96 ?
    C13 H13C . 0.96 ?
    C14 O15 . 1.199(3) ?
    C14 O16 . 1.328(3) ?
    C17 O16 . 1.457(3) ?
    C17 C18 . 1.476(4) ?
    C17 H17A . 0.97 ?
    C17 H17B . 0.97 ?
    C18 H18A . 0.96 ?
    C18 H18B . 0.96 ?
    C18 H18C . 0.96 ?
    N7 H7 . 0.82(3) ?
loop_
    _geom_angle_atom_site_label_1
    _geom_angle_atom_site_label_2
    _geom_angle_atom_site_label_3
    _geom_angle_site_symmetry_1
    _geom_angle_site_symmetry_3
    _geom_angle
    _geom_angle_publ_flag
    N7 C1 C2 . . 123.4(2) ?
    N7 C1 C6 . . 119.2(2) ?
    C2 C1 C6 . . 117.3(2) ?
    C3 C2 C1 . . 121.0(2) ?
    C3 C2 H2 . . 119.5 ?
    C1 C2 H2 . . 119.5 ?
    C4 C3 C2 . . 120.2(2) ?
    C4 C3 H3 . . 119.9 ?
    C2 C3 H3 . . 119.9 ?
    C5 C4 C3 . . 120.0(2) ?
    C5 C4 Br1 . . 120.62(17) ?
    C3 C4 Br1 . . 119.42(19) ?
    C6 C5 C4 . . 120.0(2) ?
    C6 C5 H5 . . 120.0 ?
    C4 C5 H5 . . 120.0 ?
    C5 C6 C1 . . 121.5(2) ?
    C5 C6 H6 . . 119.3 ?
    C1 C6 H6 . . 119.3 ?
    N7 C8 C9 . . 113.4(2) ?
    N7 C8 C10 . . 105.24(18) ?
    C9 C8 C10 . . 113.0(2) ?
    N7 C8 H8 . . 108.3 ?
    C9 C8 H8 . . 108.3 ?
    C10 C8 H8 . . 108.3 ?
    C8 C9 H9A . . 109.5 ?
    C8 C9 H9B . . 109.5 ?
    H9A C9 H9B . . 109.5 ?
    C8 C9 H9C . . 109.5 ?
    H9A C9 H9C . . 109.5 ?
    H9B C9 H9C . . 109.5 ?
    C14 C10 C11 . . 108.83(18) ?
    C14 C10 C8 . . 111.84(18) ?
    C11 C10 C8 . . 110.94(18) ?
    C14 C10 H10 . . 108.4 ?
    C11 C10 H10 . . 108.4 ?
    C8 C10 H10 . . 108.4 ?
    O12 C11 C13 . . 121.4(2) ?
    O12 C11 C10 . . 120.3(2) ?
    C13 C11 C10 . . 118.39(19) ?
    C11 C13 H13A . . 109.5 ?
    C11 C13 H13B . . 109.5 ?
    H13A C13 H13B . . 109.5 ?
    C11 C13 H13C . . 109.5 ?
    H13A C13 H13C . . 109.5 ?
    H13B C13 H13C . . 109.5 ?
    O15 C14 O16 . . 124.58(19) ?
    O15 C14 C10 . . 124.46(19) ?
    O16 C14 C10 . . 110.93(18) ?
    O16 C17 C18 . . 108.5(2) ?
    O16 C17 H17A . . 110.0 ?
    C18 C17 H17A . . 110.0 ?
    O16 C17 H17B . . 110.0 ?
    C18 C17 H17B . . 110.0 ?
    H17A C17 H17B . . 108.4 ?
    C17 C18 H18A . . 109.5 ?
    C17 C18 H18B . . 109.5 ?
    H18A C18 H18B . . 109.5 ?
    C17 C18 H18C . . 109.5 ?
    H18A C18 H18C . . 109.5 ?
    H18B C18 H18C . . 109.5 ?
    C1 N7 C8 . . 124.3(2) ?
    C1 N7 H7 . . 116.0(18) ?
    C8 N7 H7 . . 112.9(19) ?
    C14 O16 C17 . . 116.17(17) ?
loop_
    _geom_torsion_atom_site_label_1
    _geom_torsion_atom_site_label_2
    _geom_torsion_atom_site_label_3
    _geom_torsion_atom_site_label_4
    _geom_torsion_site_symmetry_1
    _geom_torsion_site_symmetry_2
    _geom_torsion_site_symmetry_3
    _geom_torsion_site_symmetry_4
    _geom_torsion
    _geom_torsion_publ_flag
    N7 C1 C2 C3 . . . . -175.7(3) ?
    C6 C1 C2 C3 . . . . 0.7(4) ?
    C1 C2 C3 C4 . . . . -1.3(4) ?
    C2 C3 C4 C5 . . . . 1.2(4) ?
    C2 C3 C4 Br1 . . . . -179.0(2) ?
    C3 C4 C5 C6 . . . . -0.5(4) ?
    Br1 C4 C5 C6 . . . . 179.66(19) ?
    C4 C5 C6 C1 . . . . -0.1(4) ?
    N7 C1 C6 C5 . . . . 176.5(2) ?
    C2 C1 C6 C5 . . . . 0.0(4) ?
    N7 C8 C10 C14 . . . . -173.30(18) ?
    C9 C8 C10 C14 . . . . 62.5(3) ?
    N7 C8 C10 C11 . . . . -51.6(2) ?
    C9 C8 C10 C11 . . . . -175.8(2) ?
    C14 C10 C11 O12 . . . . -109.7(2) ?
    C8 C10 C11 O12 . . . . 126.8(2) ?
    C14 C10 C11 C13 . . . . 70.2(3) ?
    C8 C10 C11 C13 . . . . -53.2(3) ?
    C11 C10 C14 O15 . . . . -85.1(3) ?
    C8 C10 C14 O15 . . . . 37.8(3) ?
    C11 C10 C14 O16 . . . . 92.9(2) ?
    C8 C10 C14 O16 . . . . -144.14(19) ?
    C2 C1 N7 C8 . . . . -21.6(4) ?
    C6 C1 N7 C8 . . . . 162.1(2) ?
    C9 C8 N7 C1 . . . . -78.0(3) ?
    C10 C8 N7 C1 . . . . 158.0(2) ?
    O15 C14 O16 C17 . . . . 1.5(3) ?
    C10 C14 O16 C17 . . . . -176.53(19) ?
    C18 C17 O16 C14 . . . . 179.9(2) ?
loop_
    _geom_hbond_atom_site_label_D
    _geom_hbond_atom_site_label_H
    _geom_hbond_atom_site_label_A
    _geom_hbond_site_symmetry_A
    _geom_hbond_distance_DH
    _geom_hbond_distance_HA
    _geom_hbond_distance_DA
    _geom_hbond_angle_DHA
    N7 H7 O12 2_656 0.82(3) 2.22(3) 3.025(2) 169(3)
