# Supplementary material for: Ethyl 2-acetyl-3-(4-bromo­anilino)butanoate
Source: Acta Crystallogr Sect E Struct Rep Online. 2010 Jan 9;66(Pt 2):o296. doi: 10.1107/S1600536809055378 (PMC2979926; doi:10.1107/S1600536809055378)
Supplement: Supplementary file 2 [file e-66-0o296-Isup2.hkl]

#
# h,k,l, Fc-squared, Fo-squared, sigma(Fo-squared) and status flag
#
data_I
_shelx_title ' pbr_0m'
_shelx_refln_list_code          4
_shelx_F_calc_maximum      135.40
_exptl_crystal_F_000       336.00
_reflns_d_resolution_high  0.7965
 
loop_
 _symmetry_equiv_pos_as_xyz
 'x, y, z'
 '-x, -y, -z'
 
_cell_length_a     6.9107
_cell_length_b    10.1549
_cell_length_c    11.6457
_cell_angle_alpha  88.104
_cell_angle_beta   81.932
_cell_angle_gamma  72.872
 
_shelx_F_squared_multiplier     1.000
 
loop_
 _refln_index_h
 _refln_index_k
 _refln_index_l
 _refln_F_squared_calc
 _refln_F_squared_meas
 _refln_F_squared_sigma
 _refln_observed_status
   1   0   0     1152.62     1197.48      7.30 o
   2   0   0     2992.58     3002.17     18.94 o
   3   0   0      275.32      257.37      2.36 o
   4   0   0      242.28      245.92      2.57 o
   5   0   0      293.70      294.67      4.98 o
   6   0   0      259.40      259.43      4.94 o
   7   0   0        1.37        0.80      2.77 o
   8   0   0       13.19        9.38      4.19 o
  -7   1   0       17.47       15.84      3.92 o
  -6   1   0       15.05       18.69      2.75 o
  -5   1   0      175.96      170.02      2.97 o
  -4   1   0        2.40        1.72      0.89 o
  -3   1   0      191.48      192.56      4.10 o
  -2   1   0     1574.25     1595.06     12.03 o
  -1   1   0    12858.90    12938.63     78.14 o
   0   1   0      602.34      616.30      8.31 o
   1   1   0     3435.53     3661.65     69.67 o
   2   1   0     3367.36     3457.27     21.96 o
   3   1   0     1031.38     1085.93      8.31 o
   4   1   0     1046.80     1052.03      7.72 o
   5   1   0      259.47      266.34      2.95 o
   6   1   0       34.85       36.84      2.39 o
   7   1   0       20.45       20.11      2.86 o
   8   1   0        2.56        0.51      3.84 o
  -7   2   0       37.90       39.79      3.74 o
  -6   2   0        8.61        8.17      3.89 o
  -5   2   0        8.21        5.57      2.27 o
  -4   2   0      630.12      622.10      5.24 o
  -3   2   0     1013.05     1007.94      8.22 o
  -2   2   0     1243.29     1273.01      9.16 o
  -1   2   0     2081.85     2121.29     13.55 o
   0   2   0     7541.05     7289.48     60.55 o
   1   2   0      505.49      551.95      3.48 o
   2   2   0     4721.84     4926.68     33.84 o
   3   2   0     1252.99     1301.25      9.11 o
   4   2   0      624.90      579.28      4.80 o
   5   2   0       34.64       33.92      2.05 o
   6   2   0      138.03      133.80      3.66 o
   7   2   0       32.52       37.27      2.78 o
   8   2   0       46.82       52.43      4.75 o
  -7   3   0        7.80       -2.37      4.47 o
  -6   3   0        3.93       -1.96      3.03 o
  -5   3   0      143.70      156.81      4.33 o
  -4   3   0      392.60      388.64      3.97 o
  -3   3   0      119.81      100.39      2.41 o
  -2   3   0      465.24      468.53      3.79 o
  -1   3   0       48.74       53.65      1.10 o
   0   3   0      118.12      129.46      1.40 o
   1   3   0     1667.28     1676.17     11.67 o
   2   3   0      721.69      764.80      7.22 o
   3   3   0        7.41        6.79      0.59 o
   4   3   0        0.44        0.23      0.79 o
   5   3   0      297.13      299.39      3.54 o
   6   3   0       93.19       92.96      3.34 o
   7   3   0       41.43       41.23      3.34 o
   8   3   0        0.78       -0.46      2.80 o
  -7   4   0        3.85        9.14      7.39 o
  -6   4   0       61.56       55.11      4.88 o
  -5   4   0      197.02      195.93      7.80 o
  -4   4   0        3.86        4.06      1.72 o
  -3   4   0        3.86        0.36      1.23 o
  -2   4   0      258.68      269.07      2.56 o
  -1   4   0      409.57      381.40      3.03 o
   0   4   0     4768.53     4941.60     31.11 o
   1   4   0     4325.45     4457.45     30.45 o
   2   4   0      783.28      780.03      5.37 o
   3   4   0      112.86      124.15      1.60 o
   4   4   0       74.19       65.51      1.43 o
   5   4   0      425.06      415.36      4.39 o
   6   4   0       69.31       73.89      4.21 o
   7   4   0       19.37       14.50      2.35 o
   8   4   0        1.27       -0.21      2.66 o
  -6   5   0       18.96        7.39      6.42 o
  -5   5   0        0.53       -5.45      5.45 o
  -4   5   0       18.50       21.53      2.58 o
  -3   5   0        0.46        2.06      1.58 o
  -2   5   0      208.71      216.42      2.64 o
  -1   5   0      485.04      475.62      3.76 o
   0   5   0     2814.83     3015.51     21.07 o
   1   5   0       31.24       27.54      1.09 o
   2   5   0      237.49      232.85      2.21 o
   3   5   0      230.63      214.24      2.52 o
   4   5   0      433.83      435.32      4.40 o
   5   5   0      113.31      107.42      2.48 o
   6   5   0       36.36       32.23      2.49 o
   7   5   0        5.88        5.38      2.69 o
   8   5   0        0.79       -0.94      2.79 o
  -6   6   0        1.07        0.00      7.39 o
  -5   6   0        0.04       -6.22      6.22 o
  -4   6   0       73.45       78.36      5.46 o
  -3   6   0       23.09       25.68      3.14 o
  -2   6   0      367.91      368.36      4.14 o
  -1   6   0      305.64      325.23      3.16 o
   0   6   0       52.68       54.76      1.65 o
   1   6   0      976.70      996.64      7.72 o
   2   6   0     1081.67     1043.87      7.89 o
   3   6   0      413.04      400.89      4.58 o
   4   6   0      665.25      647.24      6.22 o
   5   6   0       10.70       10.94      1.67 o
   6   6   0        0.25       -0.78      2.11 o
   7   6   0       17.55       18.16      2.43 o
   8   6   0       13.87       19.86      2.75 o
  -5   7   0        1.31       12.84      7.20 o
  -4   7   0       29.46       42.34      4.18 o
  -3   7   0       39.45       44.08      5.62 o
  -2   7   0       42.95       40.09      2.69 o
  -1   7   0        0.96        4.92      1.75 o
   0   7   0      327.87      325.87      4.17 o
   1   7   0       50.12       46.75      1.69 o
   2   7   0      206.23      207.77      4.20 o
   3   7   0       85.41       84.84      2.60 o
   4   7   0        3.19        5.32      1.98 o
   5   7   0       58.85       58.28      2.54 o
   6   7   0       28.50       29.44      6.11 o
   7   7   0       40.60       45.97      2.45 o
   8   7   0       16.52       22.91      3.84 o
  -4   8   0        1.73        1.84      7.29 o
  -3   8   0        1.67        5.14      3.77 o
  -2   8   0      135.33      132.92      4.90 o
  -1   8   0       37.79       40.87      2.40 o
   0   8   0      288.37      280.38      4.74 o
   1   8   0       86.71       87.93      2.84 o
   2   8   0       92.27      107.33      2.75 o
   3   8   0        0.26       -1.54      1.54 o
   4   8   0      175.78      159.41      3.89 o
   5   8   0       53.39       60.08      4.32 o
   6   8   0      100.28      103.96      4.10 o
   7   8   0       29.10       30.75      5.83 o
  -4   9   0        6.42       12.26      8.17 o
  -3   9   0        3.13       -2.41      5.34 o
  -2   9   0        2.28       -0.27      3.70 o
  -1   9   0        1.05        0.79      3.53 o
   0   9   0       55.56       57.37      3.54 o
   1   9   0        7.10       13.48      2.89 o
   2   9   0        0.12        0.65      2.17 o
   3   9   0       81.22       78.62      2.70 o
   4   9   0       23.26       20.78      2.71 o
   5   9   0       23.17       22.61      2.84 o
   6   9   0       24.39       25.84      3.03 o
   7   9   0        5.79        4.66      2.98 o
  -3  10   0        0.07       -5.79      5.79 o
  -2  10   0        1.41        3.69      5.42 o
  -1  10   0       19.96       18.31      5.02 o
   0  10   0        0.79       -3.75      4.53 o
   1  10   0        9.38        3.62      5.74 o
   2  10   0       58.94       51.09      8.56 o
   3  10   0       53.94       57.36      3.98 o
   4  10   0       13.54       16.43      3.85 o
   5  10   0       35.59       36.45      4.06 o
   6  10   0        9.45        7.88      3.99 o
   7  10   0        7.40        6.08      4.19 o
  -1  11   0        7.88        4.11      5.71 o
   0  11   0        3.39       -3.99      8.27 o
   1  11   0        1.31        2.77      5.15 o
   2  11   0       45.34       35.99      6.81 o
   3  11   0        0.61        6.61      6.22 o
   4  11   0       35.26       45.74      4.81 o
   5  11   0        7.90        6.78      4.26 o
   6  11   0        7.89        8.36      4.26 o
   0  12   0        5.53        2.90      5.63 o
   1  12   0       17.83       10.12      7.98 o
   2  12   0       18.88       12.45      8.17 o
   3  12   0        0.43        4.09      7.20 o
   4  12   0        5.62        5.64      7.00 o
   5  12   0       36.45       43.96      7.39 o
  -4 -12   1        7.79       11.28      7.20 o
  -3 -12   1        0.94        0.19      7.20 o
  -2 -12   1        0.81       -0.39      7.59 o
  -1 -12   1        4.58       16.34      8.36 o
   0 -12   1        0.06       -1.85      5.78 o
  -6 -11   1        1.03        1.93      4.40 o
  -5 -11   1       12.79       15.93      9.53 o
  -4 -11   1       13.82        9.14      6.81 o
  -3 -11   1        1.54       -1.95      6.42 o
  -2 -11   1        4.92        6.81      7.00 o
  -1 -11   1       23.15       26.75      5.43 o
   0 -11   1        0.24       -5.29      5.29 o
   1 -11   1       17.87       17.05      5.90 o
  -6 -10   1        1.79        4.06      4.12 o
  -5 -10   1        2.02       -3.78      3.78 o
  -4 -10   1        3.95        1.46      3.71 o
  -3 -10   1       30.67       40.80      4.64 o
  -2 -10   1        4.47        4.80      3.06 o
  -1 -10   1        1.40       -4.01      4.32 o
   0 -10   1        3.53       -3.04      4.40 o
   1 -10   1        2.27       -2.90      4.73 o
   2 -10   1        0.06       -5.22      5.22 o
   3 -10   1        3.49        3.93      5.71 o
  -7  -9   1        0.42        3.92      3.98 o
  -6  -9   1        5.71        1.36      3.71 o
  -5  -9   1       10.82       10.72      2.84 o
  -4  -9   1       32.18       41.59      5.03 o
  -3  -9   1        4.03        6.80      2.36 o
  -2  -9   1       55.04       62.41      3.57 o
  -1  -9   1        3.24        0.25      4.32 o
   0  -9   1        6.36        2.72      3.20 o
   1  -9   1      100.57      113.02      8.21 o
   2  -9   1        1.91       -2.86      3.63 o
   3  -9   1       68.02       70.28      9.14 o
   4  -9   1        0.02        2.33      7.59 o
  -7  -8   1        2.96        3.47      3.43 o
  -6  -8   1        1.31       -0.70      2.76 o
  -5  -8   1        2.01       -0.17      2.43 o
  -4  -8   1       13.89       14.30      2.41 o
  -3  -8   1        5.11        2.53      1.40 o
  -2  -8   1      190.01      171.63      3.88 o
  -1  -8   1       10.00       19.72      2.26 o
   0  -8   1       37.56       41.66      2.55 o
   1  -8   1        3.55        0.88      2.37 o
   2  -8   1        5.64        1.31      3.68 o
   3  -8   1        6.19        8.10      3.76 o
   4  -8   1       14.69       20.62      5.45 o
  -8  -7   1        0.15        0.00      2.98 o
  -7  -7   1        0.63       -2.73      2.73 o
  -6  -7   1       39.64       42.16      2.79 o
  -5  -7   1       66.83       59.97      2.69 o
  -4  -7   1      129.43      121.50      3.41 o
  -3  -7   1      249.38      248.04      2.87 o
  -2  -7   1        1.55        7.31      1.43 o
  -1  -7   1      509.83      539.10      5.00 o
   0  -7   1      143.38      132.27      2.48 o
   1  -7   1       32.00       35.16      2.38 o
   2  -7   1      103.73       97.40      3.47 o
   3  -7   1        6.67        6.91      4.52 o
   4  -7   1       16.18       15.95      4.48 o
   5  -7   1        2.06        0.00      6.81 o
  -8  -6   1        0.71        2.53      2.92 o
  -7  -6   1        7.63       10.20      2.62 o
  -6  -6   1       59.40       59.72      2.47 o
  -5  -6   1       46.41       44.75      2.35 o
  -4  -6   1       69.29       67.85      2.13 o
  -3  -6   1       33.06       33.09      1.06 o
  -2  -6   1     1041.72     1072.26      8.14 o
  -1  -6   1      370.42      354.59      3.57 o
   0  -6   1       99.76       98.33      2.19 o
   1  -6   1       46.44       37.17      1.51 o
   2  -6   1       37.14       29.21      1.91 o
   3  -6   1        2.06        2.03      2.80 o
   4  -6   1       31.57       39.36      3.59 o
   5  -6   1       15.98       19.65      6.42 o
   6  -6   1        0.05       -4.28      7.20 o
  -8  -5   1        6.12        7.72      2.87 o
  -7  -5   1       38.26       42.80      2.81 o
  -6  -5   1       32.32       33.69      2.53 o
  -5  -5   1       26.51       24.09      1.79 o
  -4  -5   1      134.02      130.10      3.15 o
  -3  -5   1     1481.38     1475.96     11.48 o
  -2  -5   1     1197.43     1096.31      8.08 o
  -1  -5   1       41.93       37.91      1.17 o
   0  -5   1      214.35      214.40      2.56 o
   1  -5   1      642.64      670.11      5.17 o
   2  -5   1      114.84      110.11      2.53 o
   3  -5   1     1066.70     1078.44      8.69 o
   4  -5   1      245.67      249.66      4.68 o
   5  -5   1       24.24       29.18      6.03 o
   6  -5   1        2.60        6.81      6.22 o
  -8  -4   1       11.58       14.67      2.96 o
  -7  -4   1       32.94       26.63      2.65 o
  -6  -4   1       17.36       11.01      2.13 o
  -5  -4   1       24.20       26.71      1.82 o
  -4  -4   1      356.28      346.67      3.21 o
  -3  -4   1      100.77      100.93      1.64 o
  -2  -4   1      104.23      117.38      1.46 o
  -1  -4   1       38.86       44.13      1.54 o
   0  -4   1      722.63      737.64      5.74 o
   1  -4   1      597.33      565.43      4.66 o
   2  -4   1      364.29      351.84      3.52 o
   3  -4   1      113.01      113.92      3.90 o
   4  -4   1      103.03       92.22      2.41 o
   5  -4   1      214.16      194.39      6.12 o
   6  -4   1       46.65       48.24      6.81 o
   7  -4   1        1.06       -1.95      7.00 o
  -8  -3   1        2.60        6.91      3.71 o
  -7  -3   1       33.58       31.03      2.73 o
  -6  -3   1      204.59      193.63      3.97 o
  -5  -3   1      114.35      115.21      2.56 o
  -4  -3   1      775.60      782.87      5.86 o
  -3  -3   1       25.52       20.96      0.83 o
  -2  -3   1     1456.78     1534.78      9.48 o
  -1  -3   1     3598.47     3679.22     23.15 o
   0  -3   1     3963.72     4058.79     25.54 o
   1  -3   1      465.05      459.56      3.76 o
   2  -3   1      500.53      488.18      4.15 o
   3  -3   1      365.20      345.70      3.45 o
   4  -3   1      213.68      207.93      2.67 o
   5  -3   1      196.85      195.05      5.52 o
   6  -3   1        6.25       -1.81      3.64 o
   7  -3   1        0.15        4.67      6.22 o
  -8  -2   1        1.16        0.44      3.98 o
  -7  -2   1       31.29       29.99      2.92 o
  -6  -2   1       28.40       33.29      2.35 o
  -5  -2   1      118.11      122.86      2.38 o
  -4  -2   1       48.50       55.72      1.57 o
  -3  -2   1      184.44      211.87      2.22 o
  -2  -2   1     2151.42     2239.15     13.65 o
  -1  -2   1    14695.30    14531.12     85.75 o
   0  -2   1       34.76       36.18      0.83 o
   1  -2   1       95.24       87.89      1.03 o
   2  -2   1       63.26       52.87      1.12 o
   3  -2   1      299.11      295.33      2.67 o
   4  -2   1       33.13       30.27      1.14 o
   5  -2   1        2.08        2.11      1.70 o
   6  -2   1       53.68       50.89      2.79 o
   7  -2   1        1.61        2.71      4.10 o
  -8  -1   1       12.52       10.71      9.73 o
  -7  -1   1        1.68        1.77      2.77 o
  -6  -1   1       20.14       22.19      2.39 o
  -5  -1   1        1.06        1.72      1.36 o
  -4  -1   1      553.16      535.27      4.75 o
  -3  -1   1      921.00      934.98      7.35 o
  -2  -1   1    18333.57    18889.49    120.93 o
  -1  -1   1      201.84      209.00      2.19 o
   0  -1   1       21.35       28.38      0.48 o
   1  -1   1     2632.59     2803.65     17.40 o
   2  -1   1      411.14      413.42      2.99 o
   3  -1   1     1808.82     1812.32     13.75 o
   4  -1   1      388.89      406.64      3.98 o
   5  -1   1       22.64       21.04      1.82 o
   6  -1   1       10.54       11.44      2.19 o
   7  -1   1        5.93        5.52      3.11 o
   8  -1   1        0.23        3.21      4.54 o
  -8   0   1       12.62        7.20      4.54 o
  -7   0   1       39.13       39.45      4.12 o
  -6   0   1       40.94       40.44      2.73 o
  -5   0   1       80.47       80.73      2.08 o
  -4   0   1      198.77      182.95      2.20 o
  -3   0   1     1157.22     1284.19      9.19 o
  -2   0   1      167.75      152.60      1.70 o
  -1   0   1     3811.04     3963.08     23.23 o
   1   0   1     1561.18     1687.04     13.79 o
   2   0   1      475.16      496.47      3.74 o
   3   0   1      760.73      777.86      6.29 o
   4   0   1        0.93        0.94      0.81 o
   5   0   1      131.66      127.64      2.41 o
   6   0   1       31.67       35.05      2.43 o
   7   0   1       46.20       46.00      3.87 o
   8   0   1        3.29       -3.15      3.21 o
  -7   1   1        2.04       -0.66      4.28 o
  -6   1   1      235.29      250.54      5.18 o
  -5   1   1      253.11      250.94      3.55 o
  -4   1   1      358.62      360.85      3.51 o
  -3   1   1      144.71      133.86      2.07 o
  -2   1   1      290.09      281.66      2.49 o
  -1   1   1      310.52      331.36      2.18 o
   0   1   1     4723.47     4777.12     44.75 o
   1   1   1      996.84     1033.02     14.51 o
   2   1   1     1611.83     1709.49     17.13 o
   3   1   1       91.26       95.38      1.12 o
   4   1   1      461.15      479.24      4.24 o
   5   1   1      628.51      647.95      5.78 o
   6   1   1      167.65      165.27      3.48 o
   7   1   1        0.26        1.06      2.43 o
   8   1   1        5.29        4.23      3.14 o
  -7   2   1       48.78       64.78      7.20 o
  -6   2   1      174.49      179.27      6.19 o
  -5   2   1        5.15        4.33      1.47 o
  -4   2   1      102.21      102.17      2.18 o
  -3   2   1       35.53       35.56      1.27 o
  -2   2   1      202.23      191.25      1.98 o
  -1   2   1     3086.51     3170.40     18.19 o
   0   2   1     4572.00     4531.37     25.80 o
   1   2   1        7.98       14.15      0.52 o
   2   2   1      127.14      154.73      2.69 o
   3   2   1      948.21      974.82     12.62 o
   4   2   1      383.81      405.97      3.55 o
   5   2   1      176.53      179.05      3.78 o
   6   2   1       20.14       17.43      2.25 o
   7   2   1        5.28        3.44      2.25 o
   8   2   1        0.22        2.83      2.76 o
  -7   3   1       11.88        7.41      4.59 o
  -6   3   1       35.06       31.89      4.26 o
  -5   3   1       52.92       60.35      3.97 o
  -4   3   1      211.55      208.00      6.12 o
  -3   3   1      449.41      449.74      4.21 o
  -2   3   1     3306.86     3407.46     23.65 o
  -1   3   1     1446.30     1506.03      9.41 o
   0   3   1       91.98       84.46      1.05 o
   1   3   1     1681.20     1660.41     10.90 o
   2   3   1     1279.52     1302.20      9.24 o
   3   3   1     1859.25     1943.55     16.56 o
   4   3   1      598.18      603.58      5.58 o
   5   3   1        4.74        3.67      0.81 o
   6   3   1       22.39       23.00      1.67 o
   7   3   1        0.72        2.40      2.02 o
   8   3   1       29.22       32.79      2.83 o
  -6   4   1        1.81        1.37      4.19 o
  -5   4   1        3.32        9.52      3.78 o
  -4   4   1       23.03       25.96      2.34 o
  -3   4   1      138.57      132.26      3.23 o
  -2   4   1      309.16      344.16      3.19 o
  -1   4   1      397.92      457.85      3.28 o
   0   4   1      912.78      920.12      6.04 o
   1   4   1      354.37      327.70      2.71 o
   2   4   1      300.36      283.62      2.46 o
   3   4   1      340.72      356.06      2.74 o
   4   4   1       10.65       12.51      0.81 o
   5   4   1       61.83       68.16      2.00 o
   6   4   1       15.71       16.47      2.41 o
   7   4   1       46.22       56.09      2.87 o
   8   4   1        3.16        4.19      2.37 o
  -6   5   1        0.77        3.68      4.74 o
  -5   5   1        0.47       -1.62      4.12 o
  -4   5   1       72.31       63.29      3.06 o
  -3   5   1        1.34        1.10      1.77 o
  -2   5   1       46.43       56.83      1.42 o
  -1   5   1      850.24      917.91      5.63 o
   0   5   1      200.71      173.09      2.18 o
   1   5   1      444.71      396.25      3.35 o
   2   5   1      276.70      277.67      2.62 o
   3   5   1        6.88        8.98      0.91 o
   4   5   1      121.76      123.44      1.74 o
   5   5   1      146.89      156.05      2.25 o
   6   5   1      108.48      111.42      4.16 o
   7   5   1       54.41       52.62      4.98 o
   8   5   1        1.39       -1.32      2.33 o
  -5   6   1       16.93       20.43      6.81 o
  -4   6   1       50.47       43.98      3.28 o
  -3   6   1        1.21       -1.48      2.48 o
  -2   6   1        2.71        0.41      1.46 o
  -1   6   1       67.42       59.45      1.52 o
   0   6   1      181.15      173.29      2.65 o
   1   6   1       69.35       78.66      1.82 o
   2   6   1      173.98      196.82      2.30 o
   3   6   1      322.05      281.98      3.13 o
   4   6   1        4.89        4.73      1.31 o
   5   6   1      281.46      281.16      3.64 o
   6   6   1       25.05       25.44      2.60 o
   7   6   1        0.04       -1.44      2.08 o
   8   6   1        1.22       -0.37      5.84 o
  -5   7   1        0.36       -2.53      7.20 o
  -4   7   1       55.31       51.96      4.32 o
  -3   7   1        1.27       -0.99      3.20 o
  -2   7   1      343.62      359.64      5.57 o
  -1   7   1       74.78       74.00      2.60 o
   0   7   1      202.65      221.94      3.58 o
   1   7   1       60.85       53.98      1.71 o
   2   7   1      229.44      216.63      2.83 o
   3   7   1      255.27      238.89      3.52 o
   4   7   1      359.27      359.09      8.80 o
   5   7   1       98.84       94.16      5.69 o
   6   7   1        0.29        0.13      2.13 o
   7   7   1       23.54       23.99      3.68 o
   8   7   1        6.49        7.38      3.29 o
  -4   8   1        0.71       -0.16      5.34 o
  -3   8   1        8.82       14.17      3.85 o
  -2   8   1      174.69      169.32      5.20 o
  -1   8   1        0.27       -1.95      1.95 o
   0   8   1        0.73       -2.16      2.16 o
   1   8   1      122.85      133.99      4.50 o
   2   8   1      165.82      155.65      3.04 o
   3   8   1       67.03       68.90      2.47 o
   4   8   1      145.90      152.16      3.78 o
   5   8   1       63.98       55.52      2.66 o
   6   8   1       17.79       15.75      2.45 o
   7   8   1       31.94       34.63      2.84 o
   8   8   1        6.45       15.85      3.51 o
  -3   9   1       17.05       18.15      5.50 o
  -2   9   1       27.17       27.06      4.93 o
  -1   9   1       31.37       32.38      3.68 o
   0   9   1       79.77       87.22      3.92 o
   1   9   1      149.39      146.09      4.10 o
   2   9   1       25.67       29.99      4.81 o
   3   9   1       55.01       60.86      4.91 o
   4   9   1      130.29      115.76      6.92 o
   5   9   1       40.90       37.74      2.88 o
   6   9   1       46.18       55.83      3.10 o
   7   9   1       10.48       16.14      5.32 o
  -3  10   1        0.50        1.66      5.90 o
  -2  10   1        3.61        1.68      5.68 o
  -1  10   1        2.09       -0.16      8.36 o
   0  10   1       79.92       78.69      9.73 o
   1  10   1        6.74       11.28      4.40 o
   2  10   1       18.67       23.45      5.20 o
   3  10   1       55.98       52.58      5.06 o
   4  10   1       30.10       28.71      3.92 o
   5  10   1        5.14        7.78      2.96 o
   6  10   1       12.66       14.12      3.14 o
   7  10   1        0.06       -3.18      3.18 o
  -1  11   1        7.19        4.09      5.56 o
   0  11   1       14.34       10.69      5.29 o
   1  11   1       25.45       30.93      7.39 o
   2  11   1       18.47       10.70      6.61 o
   3  11   1      102.47       97.46      7.59 o
   4  11   1        2.68       -0.17      7.39 o
   5  11   1       30.15       30.27      4.77 o
   6  11   1        0.30       -2.88      4.06 o
   0  12   1        0.77        3.11      8.17 o
   1  12   1        2.51        1.95      7.98 o
   2  12   1       12.14       18.29      7.98 o
   3  12   1        4.94       -3.70      7.20 o
   4  12   1        4.78       -1.17      6.61 o
   5  12   1        0.57       -0.58      6.03 o
  -4 -12   2        3.50        0.58      6.81 o
  -3 -12   2        1.20       -3.31      7.20 o
  -2 -12   2        0.19       -5.64      7.59 o
  -1 -12   2       10.77       -2.53      8.17 o
   0 -12   2        1.62        0.75      6.11 o
  -5 -11   2        0.71       12.45      6.61 o
  -4 -11   2        0.25       -0.97      6.42 o
  -3 -11   2        0.54       -3.11      6.61 o
  -2 -11   2        2.04        0.78      7.00 o
  -1 -11   2        5.05        3.01      5.01 o
   0 -11   2        4.70        1.12      5.29 o
   1 -11   2        0.10        2.08      5.63 o
  -6 -10   2        3.12        4.12      4.40 o
  -5 -10   2        5.34        6.52      4.13 o
  -4 -10   2        7.41        3.25      3.98 o
  -3 -10   2       10.07        9.74      3.49 o
  -2 -10   2       20.04       11.34      8.36 o
  -1 -10   2       96.57      101.01      5.63 o
   0 -10   2        0.74       -4.97      6.61 o
   1 -10   2       86.04       90.59     10.80 o
   2 -10   2        2.06        4.87      5.48 o
   3 -10   2        2.10        0.29      7.10 o
  -7  -9   2        3.72        0.26      8.85 o
  -6  -9   2        1.99        2.59      3.90 o
  -5  -9   2        6.73        3.64      3.78 o
  -4  -9   2       15.98       11.56      4.86 o
  -3  -9   2       66.58       72.29      5.64 o
  -2  -9   2       62.54       70.87      3.03 o
  -1  -9   2        9.19        9.37      3.03 o
   0  -9   2        7.82        7.35      3.23 o
   1  -9   2        2.06        1.19      3.39 o
   2  -9   2       56.41       69.01      4.87 o
   3  -9   2        4.75        7.09      7.59 o
   4  -9   2        0.18       -6.61      7.39 o
  -7  -8   2        0.68        5.07      3.98 o
  -6  -8   2        1.44       -0.98      2.92 o
  -5  -8   2       14.11       13.57      2.72 o
  -4  -8   2       88.56       90.37      6.63 o
  -3  -8   2      525.23      535.65      6.01 o
  -2  -8   2       41.54       42.03      2.08 o
  -1  -8   2       16.33       14.02      2.26 o
   0  -8   2        6.18        5.27      2.34 o
   1  -8   2       35.63       43.55      2.90 o
   2  -8   2        4.97        8.56      3.36 o
   3  -8   2       55.15       55.73      4.23 o
   4  -8   2        0.04       -0.19      6.61 o
  -7  -7   2        1.13       -2.92      3.57 o
  -6  -7   2        3.52        0.45      2.62 o
  -5  -7   2       46.19       50.32      2.84 o
  -4  -7   2      190.68      202.81      4.26 o
  -3  -7   2        2.52        3.36      1.32 o
  -2  -7   2        1.72        3.96      1.39 o
  -1  -7   2       89.99      104.08      2.73 o
   0  -7   2       60.61       65.92      2.22 o
   1  -7   2      118.97      125.70      3.55 o
   2  -7   2       94.86      100.87      3.42 o
   3  -7   2       56.07       55.36      3.78 o
   4  -7   2       18.07       18.78      4.65 o
   5  -7   2       11.73        4.28      6.61 o
  -8  -6   2        0.01        0.00      4.28 o
  -7  -6   2        7.66        5.12      2.84 o
  -6  -6   2       24.18       28.53      2.33 o
  -5  -6   2       49.28       60.35      2.69 o
  -4  -6   2       19.15       17.96      1.80 o
  -3  -6   2       65.43       61.61      1.53 o
  -2  -6   2       59.86       68.09      1.83 o
  -1  -6   2      896.20      894.46      7.13 o
   0  -6   2      258.33      240.60      2.76 o
   1  -6   2      606.14      609.26      5.09 o
   2  -6   2       56.67       57.45      2.17 o
   3  -6   2       55.78       53.44      3.02 o
   4  -6   2      254.45      254.18      6.02 o
   5  -6   2       11.03       12.45      6.42 o
   6  -6   2        0.63       10.89      7.00 o
  -8  -5   2        7.41        6.44      9.53 o
  -7  -5   2        5.37        8.82      2.80 o
  -6  -5   2       17.27       25.69      2.54 o
  -5  -5   2       60.19       65.52      2.02 o
  -4  -5   2       12.51        9.95      1.42 o
  -3  -5   2      100.63      108.84      1.96 o
  -2  -5   2      713.02      715.41      5.45 o
  -1  -5   2       77.51       71.04      1.58 o
   0  -5   2       16.48       13.83      0.95 o
   1  -5   2        8.48        7.03      1.21 o
   2  -5   2      551.61      526.88      5.36 o
   3  -5   2      416.25      393.74      4.29 o
   4  -5   2       56.00       61.70      2.82 o
   5  -5   2       55.20       40.07      5.84 o
   6  -5   2        0.11        1.95      6.22 o
  -8  -4   2        8.49       15.31      3.92 o
  -7  -4   2        9.95       18.72      3.17 o
  -6  -4   2       31.48       36.71      2.63 o
  -5  -4   2        3.94        0.31      1.68 o
  -4  -4   2        5.24        7.37      1.32 o
  -3  -4   2     2990.78     2992.71     18.32 o
  -2  -4   2     1682.83     1690.00     11.25 o
  -1  -4   2      624.15      554.55      4.10 o
   0  -4   2       29.33       30.80      1.19 o
   1  -4   2      368.97      350.09      3.31 o
   2  -4   2      809.78      810.65      7.52 o
   3  -4   2      380.04      389.12      3.97 o
   4  -4   2       47.08       36.28      1.83 o
   5  -4   2       10.74       15.95      3.58 o
   6  -4   2        0.83       -1.03      3.92 o
   7  -4   2        0.86        3.70      6.61 o
  -8  -3   2        0.12       -3.14      4.06 o
  -7  -3   2        1.81        1.12      2.73 o
  -6  -3   2        0.24       -1.17      2.25 o
  -5  -3   2      237.45      232.18      3.52 o
  -4  -3   2      716.50      707.36      6.09 o
  -3  -3   2     4423.91     4561.23     27.57 o
  -2  -3   2      364.76      398.41      3.08 o
  -1  -3   2       90.60       92.70      1.23 o
   0  -3   2      816.15      777.94      4.98 o
   1  -3   2     1251.29     1250.73      9.06 o
   2  -3   2      243.21      219.70      2.43 o
   3  -3   2      128.75      139.67      2.15 o
   4  -3   2      121.89      115.69      2.27 o
   5  -3   2       25.68       31.45      2.77 o
   6  -3   2       97.31       97.49      4.61 o
   7  -3   2        0.15       -3.41      4.19 o
  -8  -2   2        0.76        3.16      4.19 o
  -7  -2   2       11.75       13.24      2.98 o
  -6  -2   2      163.87      155.62      3.96 o
  -5  -2   2      147.22      155.61      2.72 o
  -4  -2   2      937.24      989.93      8.08 o
  -3  -2   2     1871.36     1892.39     12.43 o
  -2  -2   2     1800.55     1672.41     13.68 o
  -1  -2   2    12901.79    13078.14     72.14 o
   0  -2   2      633.56      639.46      4.39 o
   1  -2   2     6266.59     6301.26     39.38 o
   2  -2   2      120.25      123.98      1.63 o
   3  -2   2       53.67       50.27      1.61 o
   4  -2   2      270.56      258.61      3.25 o
   5  -2   2      475.47      479.37      5.70 o
   6  -2   2       37.14       44.57      3.89 o
   7  -2   2        9.40       10.02      3.92 o
  -8  -1   2        0.63       -1.09      4.40 o
  -7  -1   2       26.71       27.91      4.06 o
  -6  -1   2       39.35       38.63      4.51 o
  -5  -1   2        2.43        4.74      1.53 o
  -4  -1   2        1.05       -0.85      0.85 o
  -3  -1   2     1123.37     1149.25      7.79 o
  -2  -1   2      219.18      201.08      1.83 o
  -1  -1   2      201.86      229.94      1.84 o
   0  -1   2       69.70       81.03      0.94 o
   1  -1   2      451.52      474.18      3.28 o
   2  -1   2      978.25     1029.82      7.38 o
   3  -1   2     2263.07     2274.61     14.97 o
   4  -1   2      607.72      639.66      5.59 o
   5  -1   2      125.56      134.81      3.01 o
   6  -1   2      106.26       94.44      5.11 o
   7  -1   2        0.06        1.84      2.88 o
   8  -1   2       23.78       21.80      4.51 o
  -7   0   2        8.67        5.88      3.92 o
  -6   0   2        8.27        5.31      2.61 o
  -5   0   2        2.83        0.53      1.18 o
  -4   0   2      293.17      279.96      3.01 o
  -3   0   2      260.10      237.52      2.69 o
  -2   0   2     2366.68     2413.54     15.37 o
  -1   0   2      456.77      447.99      3.12 o
   0   0   2      126.33      138.84      1.44 o
   1   0   2     2083.39     2206.41     17.22 o
   2   0   2     3722.11     3877.84     26.94 o
   3   0   2     1420.16     1463.77     10.28 o
   4   0   2      178.50      172.32      2.02 o
   5   0   2      309.37      301.25      3.09 o
   6   0   2        0.60       -0.56      1.80 o
   7   0   2       38.94       40.09      2.92 o
   8   0   2        3.35        1.52      3.84 o
  -7   1   2        6.80        5.87      4.12 o
  -6   1   2        0.49       -2.54      4.38 o
  -5   1   2       15.41       18.96      2.35 o
  -4   1   2       89.41       89.04      1.81 o
  -3   1   2     1543.55     1561.87     10.58 o
  -2   1   2       69.96       69.51      1.13 o
  -1   1   2        3.41        3.53      0.44 o
   0   1   2      583.25      595.27      3.76 o
   1   1   2       89.30      110.60      2.25 o
   2   1   2      363.43      378.36      8.75 o
   3   1   2       61.37       55.72      2.08 o
   4   1   2      729.60      763.09      6.09 o
   5   1   2        4.69        3.89      0.99 o
   6   1   2       21.55       20.90      1.72 o
   7   1   2       20.69       23.54      2.51 o
   8   1   2        0.23       -2.77      2.77 o
  -7   2   2       11.60       10.50      6.42 o
  -6   2   2        1.38        5.40      3.64 o
  -5   2   2      103.40      101.14      3.29 o
  -4   2   2      221.26      208.20      3.50 o
  -3   2   2        5.15        3.64      1.15 o
  -2   2   2      949.66      984.12      6.91 o
  -1   2   2     3549.22     3692.36     19.92 o
   0   2   2     1091.72     1099.75      6.16 o
   1   2   2     4396.95     4524.16     29.39 o
   2   2   2       19.54       14.20      1.44 o
   3   2   2       11.83       12.06      2.33 o
   4   2   2      539.95      568.60     13.23 o
   5   2   2       24.59       19.84      1.04 o
   6   2   2      385.51      395.54      6.79 o
   7   2   2        2.76        1.78      1.79 o
   8   2   2        2.32       -1.73      2.58 o
  -7   3   2        0.59       -3.70      6.61 o
  -6   3   2        6.82        7.59      6.03 o
  -5   3   2       32.05       30.25      2.72 o
  -4   3   2       21.62       24.69      1.76 o
  -3   3   2      307.23      331.61      3.57 o
  -2   3   2      185.94      172.15      1.89 o
  -1   3   2     1094.18     1068.32      6.57 o
   0   3   2       12.92        8.95      1.56 o
   1   3   2      409.70      383.10      2.72 o
   2   3   2      184.84      194.48      1.80 o
   3   3   2      675.50      720.33     15.95 o
   4   3   2      133.56      118.66      5.84 o
   5   3   2      612.28      593.39     14.49 o
   6   3   2        0.28        0.64      1.77 o
   7   3   2        2.63        0.46      1.86 o
   8   3   2        8.30        5.18      2.37 o
  -6   4   2        9.51       14.39      6.42 o
  -5   4   2       49.75       50.72      4.40 o
  -4   4   2       25.11       25.00      2.49 o
  -3   4   2      371.66      355.26      4.39 o
  -2   4   2      211.70      187.35      2.34 o
  -1   4   2       81.28       59.42      1.29 o
   0   4   2       65.06       71.03      1.43 o
   1   4   2      888.22      890.93      5.78 o
   2   4   2     1833.23     1926.96     13.52 o
   3   4   2     1407.00     1382.24     10.58 o
   4   4   2      714.46      740.17     17.12 o
   5   4   2       79.30       84.04      3.31 o
   6   4   2      104.70       89.97      2.89 o
   7   4   2       21.16       20.54      2.40 o
   8   4   2       32.18       31.69      8.56 o
  -6   5   2        0.21       -2.53      4.95 o
  -5   5   2       10.74       11.87      6.22 o
  -4   5   2        1.32        6.52      3.10 o
  -3   5   2      143.77      139.80      3.26 o
  -2   5   2       44.03       45.12      1.40 o
  -1   5   2       24.59       25.67      1.15 o
   0   5   2        4.78        2.75      0.88 o
   1   5   2     1190.73     1220.40      8.49 o
   2   5   2       69.21       58.18      1.50 o
   3   5   2      461.34      484.72      4.91 o
   4   5   2        2.75        4.01      0.88 o
   5   5   2      160.19      155.37      5.30 o
   6   5   2      118.79      104.05      3.09 o
   7   5   2       42.03       40.33      5.06 o
   8   5   2       11.24        8.97      2.92 o
  -5   6   2       17.65        6.42      4.95 o
  -4   6   2       33.05       37.18      3.35 o
  -3   6   2        6.89       12.12      2.60 o
  -2   6   2       61.80       60.56      2.15 o
  -1   6   2      306.49      310.15      2.98 o
   0   6   2      376.98      361.87      3.52 o
   1   6   2      337.46      333.17      3.20 o
   2   6   2       36.31       40.62      1.40 o
   3   6   2        6.96        5.59      1.01 o
   4   6   2      544.70      545.43      4.37 o
   5   6   2      285.73      281.29      3.44 o
   6   6   2      155.81      147.04      4.47 o
   7   6   2       18.24       14.30      2.48 o
   8   6   2        0.77        0.20      2.82 o
  -5   7   2        0.18        0.39      7.59 o
  -4   7   2       39.30       36.43      3.69 o
  -3   7   2       27.36       23.77      3.18 o
  -2   7   2       15.90       13.46      2.31 o
  -1   7   2       61.15       62.42      2.35 o
   0   7   2       24.23       28.29      1.81 o
   1   7   2       18.19       24.35      1.53 o
   2   7   2        3.99        2.81      1.35 o
   3   7   2      285.50      278.41      3.74 o
   4   7   2       56.27       51.95      2.21 o
   5   7   2       87.10       89.99      2.91 o
   6   7   2        1.38        1.88      1.87 o
   7   7   2       12.57        9.58      3.89 o
   8   7   2       23.19       22.41      3.40 o
  -4   8   2        8.21        6.60      5.62 o
  -3   8   2        1.58        9.19      3.96 o
  -2   8   2        0.81       -0.59      3.44 o
  -1   8   2      109.50      106.52      4.30 o
   0   8   2        3.37        4.05      2.22 o
   1   8   2        0.62       -1.41      1.73 o
   2   8   2      360.63      376.34      4.37 o
   3   8   2       98.17       99.28      4.20 o
   4   8   2       62.07       59.50      2.54 o
   5   8   2       13.55       13.78      2.17 o
   6   8   2       29.69       31.73      4.67 o
   7   8   2       18.29       12.79      6.42 o
   8   8   2        5.86        4.66      2.62 o
  -3   9   2        0.31       -3.24      5.42 o
  -2   9   2      105.78      106.15     11.67 o
  -1   9   2        9.34        6.17      3.45 o
   0   9   2        2.37       -0.86      2.93 o
   1   9   2      134.19      148.91      4.07 o
   2   9   2       33.60       41.23      2.97 o
   3   9   2       24.02       24.72      2.75 o
   4   9   2       25.16       32.41      3.69 o
   5   9   2        9.36        4.36      2.47 o
   6   9   2       15.11       11.38      2.58 o
   7   9   2        5.18        8.07      2.61 o
  -2  10   2        0.33        1.16      5.36 o
  -1  10   2       99.92      104.57      7.68 o
   0  10   2       38.04       39.99      4.95 o
   1  10   2      117.39      144.28     13.91 o
   2  10   2       17.88       18.78      2.79 o
   3  10   2       18.74       15.93      4.67 o
   4  10   2       52.32       56.92     13.33 o
   5  10   2       51.31       41.64      3.22 o
   6  10   2       31.86       37.75      3.25 o
   7  10   2        3.84        4.18      3.06 o
  -1  11   2        2.21       -1.90      5.48 o
   0  11   2        0.72        0.02      5.21 o
   1  11   2       10.27        3.70      6.61 o
   2  11   2        1.16       13.42      6.81 o
   3  11   2        7.74        5.45      5.84 o
   4  11   2       31.22       33.37      4.40 o
   5  11   2        9.34        9.42      4.06 o
   6  11   2        0.70       -3.31      3.78 o
   0  12   2        0.99        3.50      7.98 o
   1  12   2        7.45       -4.28      7.98 o
   2  12   2        0.24        1.36      6.61 o
   3  12   2       15.55       18.29      7.59 o
   4  12   2        0.48       -6.81      6.81 o
   5  12   2        0.06       -4.38      4.54 o
  -4 -12   3        0.05       -0.19      7.59 o
  -3 -12   3        7.36       10.50      7.78 o
  -2 -12   3        7.55       10.50      8.36 o
  -1 -12   3        0.45       -5.18      5.71 o
  -5 -11   3        0.02        2.33      6.42 o
  -4 -11   3        9.23       17.51      6.61 o
  -3 -11   3       26.61       27.82      7.20 o
  -2 -11   3        4.89        3.50      7.20 o
  -1 -11   3       20.47       28.49      5.43 o
   0 -11   3       11.80       13.98      5.43 o
   1 -11   3       11.72       15.46      6.03 o
  -6 -10   3        0.46        4.09      6.42 o
  -5 -10   3       15.78       16.34      6.22 o
  -4 -10   3       21.17       21.79      6.22 o
  -3 -10   3        3.27       -1.75      5.84 o
  -2 -10   3        0.73       -1.17      4.54 o
  -1 -10   3       14.56        2.08      4.74 o
   0 -10   3        8.60       15.87      6.13 o
   1 -10   3        9.45        1.95      5.07 o
   2 -10   3        0.40       -5.29      5.29 o
  -7  -9   3        3.78        4.72      4.51 o
  -6  -9   3       31.26       33.50      4.40 o
  -5  -9   3       64.69       75.08      4.73 o
  -4  -9   3       23.93       24.33      2.75 o
  -3  -9   3        4.95        1.67      2.37 o
  -2  -9   3        1.07        3.90      2.92 o
  -1  -9   3       34.84       40.50      4.16 o
   0  -9   3       57.44       58.48      3.88 o
   1  -9   3      122.51      120.05      8.34 o
   2  -9   3       64.25       52.21      4.25 o
   3  -9   3        5.40        9.23      5.46 o
  -7  -8   3        8.40       12.42      4.33 o
  -6  -8   3       21.19       27.15      4.12 o
  -5  -8   3        7.83        7.68      3.58 o
  -4  -8   3        3.47        2.27      2.21 o
  -3  -8   3       37.78       41.20      2.47 o
  -2  -8   3      169.75      168.62      3.90 o
  -1  -8   3      152.37      155.25      4.58 o
   0  -8   3      232.31      217.86      4.54 o
   1  -8   3       97.89       93.68      3.52 o
   2  -8   3       62.85       58.83      3.92 o
   3  -8   3       71.91       76.30      7.26 o
   4  -8   3        5.56       -0.78      6.61 o
  -7  -7   3        9.44       10.07      4.04 o
  -6  -7   3        0.11       -1.75      3.57 o
  -5  -7   3        2.54       -0.29      2.58 o
  -4  -7   3      128.38      121.31      2.41 o
  -3  -7   3      496.49      470.14     11.31 o
  -2  -7   3      169.21      160.80      3.09 o
  -1  -7   3      286.15      287.19      3.98 o
   0  -7   3       29.64       39.73      2.10 o
   1  -7   3      294.87      298.21      6.21 o
   2  -7   3     1037.31     1037.44     12.58 o
   3  -7   3       26.12       28.65      3.58 o
   4  -7   3        9.51        8.36      6.03 o
   5  -7   3       13.27        5.25      6.81 o
  -7  -6   3        4.10        1.66      3.78 o
  -6  -6   3        0.26       -0.52      3.15 o
  -5  -6   3       31.40       27.25      2.61 o
  -4  -6   3      340.69      356.35      3.67 o
  -3  -6   3      151.91      150.91      3.46 o
  -2  -6   3        2.41        2.04      1.12 o
  -1  -6   3       52.87       66.08      1.73 o
   0  -6   3      667.85      676.28      5.38 o
   1  -6   3      489.89      480.09      4.35 o
   2  -6   3       28.91       32.82      2.02 o
   3  -6   3      212.55      202.99      4.31 o
   4  -6   3        0.04       -3.96      3.96 o
   5  -6   3       18.45       21.01      6.61 o
   6  -6   3       24.23       13.81      7.20 o
  -8  -5   3        0.24       -2.17      4.06 o
  -7  -5   3       17.43       23.24      7.20 o
  -6  -5   3       51.72       48.39      2.99 o
  -5  -5   3      584.06      628.28      8.28 o
  -4  -5   3      275.57      266.68      2.97 o
  -3  -5   3        0.41       -0.13      0.96 o
  -2  -5   3      346.32      349.73      3.23 o
  -1  -5   3      892.70      906.61      7.06 o
   0  -5   3      867.92      819.46      5.62 o
   1  -5   3      410.50      399.27      3.98 o
   2  -5   3      106.65       99.66      2.36 o
   3  -5   3        4.42        1.23      1.28 o
   4  -5   3       23.46       22.06      2.52 o
   5  -5   3       55.29       63.94      4.29 o
   6  -5   3       12.11       20.62      6.61 o
  -8  -4   3        1.38        1.91      4.12 o
  -7  -4   3       29.55       29.95      4.28 o
  -6  -4   3       85.25       95.04      3.42 o
  -5  -4   3      174.67      197.19      3.71 o
  -4  -4   3      170.66      147.44      1.96 o
  -3  -4   3      336.66      300.57      3.07 o
  -2  -4   3     1407.42     1433.65      9.74 o
  -1  -4   3      228.57      230.66      3.11 o
   0  -4   3      798.81      764.15      5.13 o
   1  -4   3       14.65       14.59      1.09 o
   2  -4   3      100.03       92.05      1.98 o
   3  -4   3        3.21        2.04      1.15 o
   4  -4   3      350.71      343.56      3.89 o
   5  -4   3       24.70       17.37      3.44 o
   6  -4   3        3.44        4.21      4.77 o
   7  -4   3       22.82       23.93      7.00 o
  -8  -3   3       16.75       16.41      5.64 o
  -7  -3   3        9.24        8.77      3.78 o
  -6  -3   3        8.62       15.17      4.26 o
  -5  -3   3      156.74      146.22      4.32 o
  -4  -3   3      562.82      509.76      4.13 o
  -3  -3   3     1732.67     1770.05     11.65 o
  -2  -3   3      397.89      413.58      3.34 o
  -1  -3   3     1141.90     1046.99      8.46 o
   0  -3   3       21.29       24.75      0.84 o
   1  -3   3      589.89      582.13      4.31 o
   2  -3   3     2084.97     2093.09     14.81 o
   3  -3   3     1250.66     1248.88      8.70 o
   4  -3   3      158.91      162.47      2.93 o
   5  -3   3        0.00        4.73      2.50 o
   6  -3   3        4.86        3.46      3.79 o
   7  -3   3        5.99       10.00      4.86 o
  -8  -2   3        4.78        5.15      4.40 o
  -7  -2   3        2.35        1.48      4.57 o
  -6  -2   3        0.49       -2.43      2.43 o
  -5  -2   3       84.19       84.58      2.41 o
  -4  -2   3      237.74      245.11      2.59 o
  -3  -2   3      577.67      585.56      4.75 o
  -2  -2   3      163.16      178.15      1.89 o
  -1  -2   3      358.28      381.68      2.95 o
   0  -2   3     3319.17     3398.77     21.44 o
   1  -2   3     2127.85     2099.91     13.45 o
   2  -2   3     2096.92     2104.39     14.81 o
   3  -2   3       13.98       11.32      0.99 o
   4  -2   3      325.71      315.28      3.24 o
   5  -2   3       33.70       37.83      3.10 o
   6  -2   3      146.17      143.62      4.38 o
   7  -2   3        0.54       -0.03      3.84 o
  -7  -1   3       16.67       14.90      4.06 o
  -6  -1   3       70.34       77.42      3.41 o
  -5  -1   3      360.77      364.85      3.50 o
  -4  -1   3      503.35      501.39      4.13 o
  -3  -1   3        0.25       -0.40      0.93 o
  -2  -1   3      342.71      368.61      2.72 o
  -1  -1   3     3074.09     3077.58     18.12 o
   0  -1   3     5482.39     5676.68     40.63 o
   1  -1   3     3754.12     3784.89     26.00 o
   2  -1   3       39.82       33.40      0.91 o
   3  -1   3      836.41      961.25      6.65 o
   4  -1   3       42.00       38.78      1.12 o
   5  -1   3      300.75      292.59      3.91 o
   6  -1   3      175.60      183.42      4.15 o
   7  -1   3       15.53       19.11      2.92 o
   8  -1   3        6.87       15.87      4.18 o
  -7   0   3       15.32       17.81      6.52 o
  -6   0   3       62.12       57.33      4.12 o
  -5   0   3      182.47      201.19      2.77 o
  -4   0   3       22.59       17.00      1.34 o
  -3   0   3      340.92      342.74      3.25 o
  -2   0   3     1255.97     1217.21      8.13 o
  -1   0   3     3326.27     3323.32     20.99 o
   0   0   3      666.49      651.58      4.44 o
   1   0   3      188.09      184.85      1.69 o
   2   0   3     1647.91     1732.69     12.16 o
   3   0   3      123.79      111.53      1.27 o
   4   0   3      335.19      342.17      2.86 o
   5   0   3      442.53      463.32      4.52 o
   6   0   3        2.45        1.16      2.06 o
   7   0   3        0.13       -2.43      2.43 o
   8   0   3       10.28       11.32      3.13 o
  -7   1   3        1.08        1.36      6.22 o
  -6   1   3        0.38       -1.72      3.71 o
  -5   1   3      110.84      106.51      3.06 o
  -4   1   3      587.24      595.36      4.89 o
  -3   1   3     1358.82     1352.03      9.91 o
  -2   1   3     1342.70     1330.64      9.06 o
  -1   1   3      242.38      247.79      1.88 o
   0   1   3      112.41      120.92      1.04 o
   1   1   3     1779.36     1822.40     12.80 o
   2   1   3     4526.47     4702.51     41.00 o
   3   1   3      935.11      949.84     10.42 o
   4   1   3     2066.32     2111.65     18.20 o
   5   1   3       33.49       34.88      1.07 o
   6   1   3        9.34       10.89      1.79 o
   7   1   3       66.88       64.31      2.69 o
   8   1   3       30.19       35.55      3.00 o
  -7   2   3        2.95       13.42      7.59 o
  -6   2   3        5.66       11.28      5.64 o
  -5   2   3       15.84       11.95      2.50 o
  -4   2   3       65.79       61.93      1.94 o
  -3   2   3      241.66      226.58      2.58 o
  -2   2   3       37.89       53.44      1.26 o
  -1   2   3        1.91        5.09      0.79 o
   0   2   3      846.79      843.16      5.14 o
   1   2   3     1395.27     1399.24      8.61 o
   2   2   3     1353.68     1352.79     12.18 o
   3   2   3      530.90      536.94     15.37 o
   4   2   3       53.91       62.83      5.06 o
   5   2   3      301.21      311.26     19.74 o
   6   2   3       65.22       62.73      2.86 o
   7   2   3       55.52       58.78      4.81 o
   8   2   3       12.61       17.37      3.30 o
  -6   3   3        0.65       -1.75      6.03 o
  -5   3   3       37.82       44.45      3.54 o
  -4   3   3       30.68       26.78      2.06 o
  -3   3   3        5.07        2.15      1.29 o
  -2   3   3      468.12      486.68      3.80 o
  -1   3   3      162.84      149.79      1.56 o
   0   3   3     4784.51     4920.52     35.00 o
   1   3   3     1053.07     1046.87      6.73 o
   2   3   3     1094.40     1188.98      7.86 o
   3   3   3        3.35        3.22      1.82 o
   4   3   3      912.58      983.72     21.40 o
   5   3   3      148.71      177.02      7.59 o
   6   3   3      322.94      317.66      7.00 o
   7   3   3       22.98       23.36      2.34 o
   8   3   3        0.24        2.44      2.82 o
  -6   4   3        0.37       -3.31      6.42 o
  -5   4   3      138.34      131.55      6.19 o
  -4   4   3        2.04        2.58      2.87 o
  -3   4   3        1.78        2.04      1.73 o
  -2   4   3       46.13       43.61      1.22 o
  -1   4   3      924.13      889.36      6.15 o
   0   4   3      279.49      283.03      2.65 o
   1   4   3     1135.64     1182.41      7.67 o
   2   4   3      389.49      406.56      3.20 o
   3   4   3      196.53      187.70      2.76 o
   4   4   3     1132.52     1126.31     24.32 o
   7   4   3        5.64        2.82      1.93 o
   8   4   3       15.24       12.36      2.75 o
  -6   5   3        5.78        3.11      7.00 o
  -5   5   3       11.36        8.56      6.22 o
  -4   5   3       74.24       73.41      3.93 o
  -3   5   3      226.42      231.06      4.69 o
  -2   5   3      238.73      229.41      2.96 o
  -1   5   3      687.47      703.74      5.17 o
   0   5   3       39.15       28.98      1.18 o
   1   5   3      128.97      128.91      1.98 o
   2   5   3     2283.81     2389.93     16.86 o
   3   5   3     1563.66     1616.05     12.78 o
   4   5   3      959.64      953.01     11.70 o
   7   5   3       75.13       63.29      2.95 o
   8   5   3       29.13       26.06      2.82 o
  -5   6   3       37.87       38.80      7.78 o
  -4   6   3        0.45       -3.62      3.62 o
  -3   6   3       95.56       94.17      4.04 o
  -2   6   3       76.96       71.59      2.49 o
  -1   6   3        1.06        0.62      1.30 o
   0   6   3       76.78       77.21      1.83 o
   1   6   3     1143.91     1182.07      8.43 o
   2   6   3      285.90      286.81      3.65 o
   3   6   3      621.21      646.42      7.43 o
   4   6   3       57.01       57.59      1.64 o
   5   6   3      189.60      181.21      3.71 o
   6   6   3      216.90      209.65      4.06 o
   7   6   3       45.33       42.58      2.48 o
   8   6   3       11.71       13.34      2.68 o
  -5   7   3        0.07        9.52      5.57 o
  -4   7   3        0.28       -1.03      3.47 o
  -3   7   3       25.11       19.32      3.20 o
  -2   7   3       97.36      102.12      3.17 o
  -1   7   3      169.63      167.48      3.28 o
   0   7   3      885.22      896.62      7.78 o
   1   7   3      189.24      196.33      3.14 o
   2   7   3      227.94      230.26      3.27 o
   3   7   3       60.28       51.99      2.72 o
   4   7   3      330.91      318.90      5.53 o
   5   7   3      279.74      281.58      4.11 o
   6   7   3       75.92       72.59      3.40 o
   7   7   3        4.90        4.67      2.48 o
   8   7   3        3.74        4.27      2.82 o
  -4   8   3       16.05        9.38      5.57 o
  -3   8   3        1.93       -0.33      4.04 o
  -2   8   3       67.05       67.77      3.71 o
  -1   8   3      118.38      109.37      4.99 o
   0   8   3       45.34       51.87      2.79 o
   1   8   3        1.38        3.62      1.81 o
   2   8   3        4.85        0.03      1.55 o
   3   8   3      186.65      171.70      5.33 o
   4   8   3      178.07      170.65      3.91 o
   5   8   3       51.27       60.24      2.72 o
   6   8   3        3.72        3.95      2.05 o
   7   8   3        1.65       -0.39      2.82 o
   8   8   3        7.54        7.58      3.09 o
  -3   9   3       41.64       42.32      8.07 o
  -2   9   3        1.22       -0.57      5.08 o
  -1   9   3       13.41       27.22      7.10 o
   0   9   3      142.67      133.18      4.79 o
   1   9   3        1.00       -1.09      2.28 o
   2   9   3      387.14      366.18      5.78 o
   3   9   3       68.91       74.31      3.17 o
   4   9   3      181.60      196.08      4.58 o
   5   9   3        0.18       -0.96      2.39 o
   6   9   3       13.13       12.14      2.51 o
   7   9   3       13.19       18.36      3.40 o
  -2  10   3        0.05        2.49      5.34 o
  -1  10   3        0.28        2.20      5.01 o
   0  10   3        3.17        6.37      4.46 o
   1  10   3        5.74        1.67      4.32 o
   2  10   3       20.50       29.32      2.99 o
   3  10   3       23.61       34.43      4.04 o
   4  10   3        0.06       -2.14      2.84 o
   5  10   3       46.20       45.40      3.59 o
   6  10   3       29.54       31.59      2.99 o
   7  10   3       10.97        8.85      3.71 o
  -1  11   3        4.77       10.92      5.84 o
   0  11   3        9.46        8.13      5.59 o
   1  11   3       19.05       21.40      7.59 o
   2  11   3        0.12       -5.06      6.22 o
   3  11   3        8.48       12.09      4.46 o
   4  11   3       77.94       64.60     11.09 o
   5  11   3       27.42       26.84      4.26 o
   6  11   3        4.57        8.40      3.78 o
   1  12   3        1.76        7.78      7.59 o
   2  12   3        1.67       -7.20      7.20 o
   3  12   3        6.44        8.95      6.81 o
   4  12   3       23.34       22.76      7.20 o
  -3 -12   4        2.82        1.75      8.17 o
  -2 -12   4        1.06       -6.03      8.17 o
  -1 -12   4        3.51        8.47      5.84 o
  -5 -11   4        1.66       -7.00      7.00 o
  -4 -11   4        0.13        6.81      7.20 o
  -3 -11   4        3.46       -6.81      7.00 o
  -2 -11   4        8.01        8.11      5.43 o
  -1 -11   4        4.23       -1.01      5.29 o
   0 -11   4       10.41        8.98      5.57 o
   1 -11   4        0.03        4.49      6.71 o
  -6 -10   4        0.01        9.14      6.81 o
  -5 -10   4        1.08        2.14      6.42 o
  -4 -10   4       15.50       16.73      6.61 o
  -3 -10   4       14.17        1.17      6.42 o
  -2 -10   4       35.48       40.61      5.16 o
  -1 -10   4       51.81       47.61      5.84 o
   0 -10   4       15.87        9.53      5.09 o
   1 -10   4       17.79        9.74      5.28 o
   2 -10   4       22.86       25.89      5.93 o
  -6  -9   4        0.17        1.95      6.42 o
  -5  -9   4       10.74       14.20      6.42 o
  -4  -9   4        3.73        7.83      3.45 o
  -3  -9   4       20.57       24.45      3.73 o
  -2  -9   4       11.76        7.18      3.17 o
  -1  -9   4        0.23       -0.56      3.21 o
   0  -9   4      141.08      141.28      5.47 o
   1  -9   4      107.33      110.13      4.89 o
   2  -9   4        9.67        4.09      4.49 o
   3  -9   4        3.57        1.23      5.34 o
  -7  -8   4        0.31        3.08      4.67 o
  -6  -8   4        7.11        1.89      4.06 o
  -5  -8   4       28.76       34.26      4.26 o
  -4  -8   4       11.95       12.03      2.69 o
  -3  -8   4       11.23       11.61      2.33 o
  -2  -8   4       37.60       38.81      3.74 o
  -1  -8   4      190.59      201.41      4.98 o
   0  -8   4      308.36      321.01      5.40 o
   1  -8   4       17.21       15.64      3.32 o
   2  -8   4       14.93       16.36      3.51 o
   3  -8   4        9.43        8.94      4.91 o
   4  -8   4        0.40       12.64      7.00 o
  -7  -7   4        5.12       -0.94      7.59 o
  -6  -7   4       85.88       95.13      4.93 o
  -5  -7   4       17.39       16.03      3.71 o
  -4  -7   4       45.11       40.70      2.41 o
  -3  -7   4       34.35       35.96      2.08 o
  -2  -7   4       66.46       65.52      2.62 o
  -1  -7   4       66.93       66.86      2.39 o
   0  -7   4        6.57        3.54      2.07 o
   1  -7   4      232.19      233.27      4.46 o
   2  -7   4       75.38       72.98      3.70 o
   3  -7   4       24.34       21.41      3.50 o
   4  -7   4        7.09       11.48      6.22 o
   5  -7   4        2.33       -1.17      7.00 o
  -7  -6   4       41.10       41.06      4.54 o
  -6  -6   4       11.07       17.54      3.98 o
  -5  -6   4        3.89        1.34      2.17 o
  -4  -6   4      266.82      259.19      4.31 o
  -3  -6   4      275.76      273.74      3.37 o
  -2  -6   4      438.58      414.76      3.91 o
  -1  -6   4      167.86      170.20      2.75 o
   0  -6   4        0.46        1.56      1.34 o
   1  -6   4        3.79        4.41      1.53 o
   2  -6   4       52.88       56.44      2.23 o
   3  -6   4      150.07      152.20      3.48 o
   4  -6   4        9.89       11.67      5.64 o
   5  -6   4        0.15        2.14      6.22 o
  -7  -5   4        5.89        6.52      4.13 o
  -6  -5   4       66.84       62.46      4.13 o
  -5  -5   4       69.85       65.28      3.10 o
  -4  -5   4      554.21      563.59      4.69 o
  -3  -5   4        6.68        7.41      1.21 o
  -2  -5   4      357.26      327.69      3.23 o
  -1  -5   4        5.27        2.32      1.34 o
   0  -5   4      434.35      454.90      3.93 o
   1  -5   4      155.32      163.25      2.55 o
   2  -5   4      875.03      870.02      7.17 o
   3  -5   4       84.27       76.26      2.20 o
   4  -5   4       32.76       28.36      3.99 o
   5  -5   4       43.79       43.05      4.33 o
   6  -5   4        0.24       -4.09      6.03 o
  -7  -4   4       17.24       14.60      4.06 o
  -6  -4   4       35.56       32.33      3.71 o
  -5  -4   4      213.94      230.58      4.86 o
  -4  -4   4       27.94       21.24      1.64 o
  -3  -4   4        2.78        3.90      1.08 o
  -2  -4   4      404.92      404.27      3.55 o
  -1  -4   4     1453.61     1408.50     10.32 o
   0  -4   4     2907.57     2879.86     18.57 o
   1  -4   4      887.71      887.44      6.37 o
   2  -4   4        2.38        3.99      1.18 o
   3  -4   4      135.56      133.32      2.26 o
   4  -4   4        5.99        7.36      1.58 o
   5  -4   4      139.45      144.63      5.56 o
   6  -4   4        2.53        4.50      4.96 o
  -7  -3   4        8.88       10.67      4.06 o
  -6  -3   4       23.36       27.07      3.71 o
  -5  -3   4       41.53       46.65      1.56 o
  -4  -3   4       47.79       41.60      1.43 o
  -3  -3   4       42.43       44.52      1.32 o
  -2  -3   4      820.22      792.59      5.32 o
  -1  -3   4      542.08      519.12      4.01 o
   0  -3   4      152.12      138.14      1.73 o
   1  -3   4      366.91      446.55      8.57 o
   2  -3   4     1087.59     1109.18     14.44 o
   3  -3   4       28.59       33.74      1.44 o
   4  -3   4      358.83      350.37      3.71 o
   5  -3   4        1.18       -1.99      2.43 o
   6  -3   4        0.76        5.32      3.70 o
   7  -3   4        3.45       10.68      4.47 o
  -7  -2   4       11.90       11.57      4.26 o
  -6  -2   4       33.61       38.58      3.92 o
  -5  -2   4       59.25       49.23      1.92 o
  -4  -2   4       19.59       16.35      1.23 o
  -3  -2   4      725.57      736.65      5.52 o
  -2  -2   4      908.72      900.95      5.95 o
  -1  -2   4      104.70       92.65      1.33 o
   0  -2   4        0.37        0.85      0.70 o
   1  -2   4     1985.79     2082.26     15.69 o
   2  -2   4       31.42       51.44      1.31 o
   3  -2   4      762.65      759.73      5.99 o
   4  -2   4      165.26      170.28      2.43 o
   5  -2   4        0.40       -0.91      2.13 o
   6  -2   4        0.31       -1.77      2.61 o
   7  -2   4        6.13        6.75      3.89 o
  -7  -1   4       10.32       12.26      6.03 o
  -6  -1   4        6.31        2.75      3.43 o
  -5  -1   4       18.97       18.86      1.52 o
  -4  -1   4      398.99      412.49      4.58 o
  -3  -1   4      333.61      334.06      3.36 o
  -2  -1   4      335.69      330.73      3.67 o
  -1  -1   4       87.92       85.02      1.17 o
   0  -1   4       73.25       72.35      1.21 o
   1  -1   4      228.74      216.18      2.52 o
   2  -1   4      400.52      369.29      3.98 o
   3  -1   4      551.06      640.11      4.61 o
   4  -1   4       21.96       16.66      1.22 o
   5  -1   4       24.38       18.01      2.36 o
   6  -1   4       10.74        8.86      2.64 o
   7  -1   4       25.79       30.04      2.96 o
  -7   0   4        3.40        8.95      6.22 o
  -6   0   4       60.58       63.73      3.65 o
  -5   0   4       90.17       93.13      3.23 o
  -4   0   4      249.20      243.95      3.14 o
  -3   0   4       10.19       10.61      1.17 o
  -2   0   4      167.60      171.40      2.17 o
  -1   0   4      368.61      347.72      2.50 o
   0   0   4     7128.44     6962.37     43.71 o
   1   0   4      693.09      681.29      5.14 o
   2   0   4     4405.31     4572.39     29.03 o
   3   0   4      877.95      923.18      6.78 o
   4   0   4       27.40       25.35      1.02 o
   5   0   4      368.51      371.82      5.20 o
   6   0   4      121.92      134.29      3.40 o
   7   0   4       51.03       59.03      2.87 o
   8   0   4        0.23        0.04      2.89 o
  -7   1   4        1.99        8.36      7.00 o
  -6   1   4       24.97       25.87      6.03 o
  -5   1   4       98.67       99.97      3.27 o
  -4   1   4       21.69       16.24      1.41 o
  -3   1   4        3.79        4.28      1.26 o
  -2   1   4      498.11      463.62      3.78 o
  -1   1   4     1538.86     1540.57      9.61 o
   0   1   4     2253.68     2198.81     12.77 o
   1   1   4      582.03      587.91      4.50 o
   2   1   4      179.80      194.99      2.37 o
   3   1   4      615.79      655.83      7.66 o
   4   1   4      393.77      396.06      3.48 o
   5   1   4      215.66      233.24      3.19 o
   6   1   4       66.88       81.07      2.66 o
   7   1   4       24.06       23.39      2.14 o
   8   1   4        8.17        5.22      3.57 o
  -7   2   4        4.31       13.03      7.00 o
  -6   2   4        2.61        0.78      6.22 o
  -5   2   4        8.40       10.18      3.13 o
  -4   2   4      203.08      197.30      3.05 o
  -3   2   4      141.50      140.79      2.46 o
  -2   2   4     1432.37     1445.48      9.28 o
  -1   2   4      464.86      455.83      3.23 o
   0   2   4       22.71       27.03      0.73 o
   1   2   4      783.34      782.33      5.44 o
   2   2   4     2714.98     2727.99     17.50 o
   3   2   4     1661.40     1752.55     26.55 o
   4   2   4     1060.81     1188.02     17.81 o
   5   2   4       45.45       47.08      4.09 o
   6   2   4       32.30       27.33      1.74 o
   7   2   4       76.28       65.26      2.88 o
   8   2   4       11.90       12.56      4.57 o
  -6   3   4        3.21        1.75      6.22 o
  -5   3   4        7.88        9.87      3.44 o
  -4   3   4       36.32       36.84      2.63 o
  -3   3   4      200.89      195.41      2.91 o
  -2   3   4      200.90      217.65      2.41 o
  -1   3   4        7.69        8.21      1.24 o
   0   3   4      539.27      537.50      3.89 o
   1   3   4      577.83      526.87      3.96 o
   2   3   4     3071.02     3271.63     21.31 o
   3   3   4      414.87      443.95      7.98 o
   4   3   4        1.02        1.64      2.33 o
   7   3   4       34.01       32.77      2.27 o
   8   3   4       14.44       14.63      2.75 o
  -6   4   4        5.71       11.67      7.20 o
  -5   4   4        2.27        6.13      4.47 o
  -4   4   4       19.65       16.11      3.29 o
  -3   4   4       27.55       26.99      2.13 o
  -2   4   4      124.71      120.22      1.99 o
  -1   4   4      296.68      302.70      2.86 o
   0   4   4     1645.18     1616.36     11.27 o
   1   4   4      717.04      681.64      4.77 o
   2   4   4     1048.42     1071.68      7.43 o
   3   4   4      865.58      939.51      7.42 o
   8   4   4        2.26        4.31      2.43 o
  -5   5   4       34.27       31.56      5.21 o
  -4   5   4       47.47       50.05      5.53 o
  -3   5   4        7.50        6.62      2.47 o
  -2   5   4       70.81       78.43      2.26 o
  -1   5   4      275.66      284.02      2.99 o
   0   5   4      305.26      289.33      2.85 o
   1   5   4      553.76      576.33      4.32 o
   2   5   4      248.80      263.94      2.45 o
   3   5   4      286.82      283.94      2.83 o
   4   5   4      272.15      242.96      5.06 o
  -5   6   4       15.73       16.53      7.20 o
  -4   6   4       30.43       28.06      4.03 o
  -3   6   4       54.86       58.17      3.89 o
  -2   6   4      393.14      384.10      5.02 o
  -1   6   4       42.37       47.33      1.90 o
   0   6   4      177.68      184.04      3.31 o
   1   6   4      198.44      196.58      2.50 o
   2   6   4      522.42      494.05      4.76 o
   3   6   4      365.49      342.18      4.45 o
   4   6   4      293.57      291.91      3.84 o
   5   6   4        2.32        2.70      1.65 o
  -4   7   4       47.96       49.98      6.61 o
  -3   7   4       70.90       68.18      4.34 o
  -2   7   4       46.25       56.02      7.08 o
  -1   7   4        5.61        9.65      2.33 o
   0   7   4       21.29       19.95      1.99 o
   1   7   4      312.51      298.00      3.49 o
   2   7   4      298.25      300.56      4.20 o
   3   7   4      425.57      437.05      5.65 o
   4   7   4       22.25       23.62      1.94 o
   5   7   4        7.80        6.93      1.68 o
   6   7   4       37.22       34.92      2.34 o
   7   7   4       68.61       64.63      2.85 o
  -4   8   4        0.07       -3.30      4.67 o
  -3   8   4        0.02        2.74      5.45 o
  -2   8   4       95.80       90.71      4.49 o
  -1   8   4       23.82       25.70      3.57 o
   0   8   4      412.20      422.81      5.96 o
   1   8   4       45.06       45.12      2.52 o
   2   8   4      387.41      412.22      5.37 o
   3   8   4       36.67       34.98      2.45 o
   4   8   4      227.66      225.22      4.30 o
   5   8   4      168.66      173.94      3.69 o
   6   8   4      137.49      141.21      4.53 o
   7   8   4        2.76        2.09      2.54 o
  -3   9   4        0.92       -0.68      5.90 o
  -2   9   4        5.93       11.20      5.36 o
  -1   9   4        5.32        4.69      4.73 o
   0   9   4       16.16       13.19      4.46 o
   1   9   4       15.66       18.86      2.49 o
   2   9   4        1.05        2.72      2.21 o
   3   9   4      358.76      364.81      7.26 o
   4   9   4       62.10       61.42      3.03 o
   5   9   4       19.50       20.74      4.38 o
   6   9   4        0.18       -0.58      2.28 o
   7   9   4        1.93        0.75      3.09 o
  -2  10   4       13.58       15.87      6.05 o
  -1  10   4        0.24       -3.20      8.75 o
   0  10   4        0.04        1.70      4.85 o
   1  10   4        2.58        0.58      6.42 o
   2  10   4      186.15      173.38      4.57 o
   3  10   4       22.85       23.05      3.79 o
   4  10   4        1.13       -0.30      2.79 o
   5  10   4        2.70       -1.82      2.69 o
   6  10   4        2.49       -0.44      2.84 o
  -1  11   4        0.08        3.23      5.77 o
   0  11   4        3.01        0.19      7.20 o
   1  11   4        4.86        0.58      7.20 o
   2  11   4       30.07       27.04      7.20 o
   3  11   4       10.59       11.22      4.24 o
   4  11   4       10.73       18.00      4.33 o
   5  11   4        0.48       -3.64      3.64 o
   6  11   4        3.65        4.75      5.74 o
   1  12   4        6.38        7.20      8.17 o
   2  12   4        0.45        6.81      7.20 o
   3  12   4        5.22        7.78      7.00 o
   4  12   4        0.60       -6.42      6.61 o
  -4 -11   5        9.30       14.20      7.39 o
  -3 -11   5        6.09       16.15      7.39 o
  -2 -11   5        0.22        1.24      5.36 o
  -1 -11   5       61.72       48.97      6.25 o
   0 -11   5       23.56       22.57      5.78 o
   1 -11   5        0.18        6.03      5.91 o
  -5 -10   5        0.87       -4.28      6.61 o
  -4 -10   5        0.18       -3.31      6.42 o
  -3 -10   5       29.57       28.40      7.20 o
  -2 -10   5       82.45       85.82      9.53 o
  -1 -10   5       64.43       73.39      6.71 o
   0 -10   5       19.28       20.47      9.82 o
   1 -10   5        3.35       -0.81      8.46 o
   2 -10   5        4.77       10.25      5.82 o
  -6  -9   5        0.08        4.86      6.81 o
  -5  -9   5        1.51        2.14      6.03 o
  -4  -9   5       59.69       61.28      7.20 o
  -3  -9   5       46.33       46.65      5.84 o
  -2  -9   5       51.05       41.62      4.88 o
  -1  -9   5       59.19       70.15      8.13 o
   0  -9   5       55.75       57.08      4.33 o
   1  -9   5        7.73        6.97      5.68 o
   2  -9   5       36.51       42.24      8.31 o
   3  -9   5       51.00       63.03      8.36 o
  -6  -8   5        0.23       -1.95      6.81 o
  -5  -8   5       33.61       35.75      4.28 o
  -4  -8   5       15.33       16.47      5.25 o
  -3  -8   5        0.70       -0.35      2.83 o
  -2  -8   5        1.87        0.68      2.75 o
  -1  -8   5      116.47      123.44      7.08 o
   0  -8   5        6.00        2.95      2.50 o
   1  -8   5       37.86       47.77      8.00 o
   2  -8   5        0.40        3.10      3.57 o
   3  -8   5        5.61        3.41      4.99 o
   4  -8   5       27.05       28.01      7.39 o
  -7  -7   5        5.53        7.98      6.81 o
  -6  -7   5       43.80       41.24      7.00 o
  -5  -7   5       37.60       40.68      3.17 o
  -4  -7   5        1.32       -0.27      2.19 o
  -3  -7   5       11.24        9.54      2.25 o
  -2  -7   5       62.00       66.86      2.83 o
  -1  -7   5       97.38       91.97      3.09 o
   0  -7   5       79.72       74.04      2.85 o
   1  -7   5       87.62       79.43      3.05 o
   2  -7   5       29.56       20.78      3.28 o
   3  -7   5        1.15        1.55      3.53 o
   4  -7   5       27.66       41.43      6.81 o
   5  -7   5        1.38       -0.97      7.00 o
  -7  -6   5        4.47        7.78      6.42 o
  -6  -6   5       22.70       23.45      4.47 o
  -5  -6   5       35.09       22.98      2.58 o
  -4  -6   5       15.53       15.41      2.25 o
  -3  -6   5       69.15       71.55      2.35 o
  -2  -6   5      181.43      191.01      3.80 o
  -1  -6   5      236.90      222.94      3.53 o
   0  -6   5      116.73      104.35      2.69 o
   1  -6   5      136.59      136.00      3.06 o
   2  -6   5        5.24        8.03      3.13 o
   3  -6   5       52.00       55.16      2.87 o
   4  -6   5        1.26        2.14      5.45 o
   5  -6   5        0.39       -0.97      6.42 o
  -7  -5   5        4.61        6.61      6.22 o
  -6  -5   5        9.63       -0.09      5.54 o
  -5  -5   5       23.31       15.90      2.50 o
  -4  -5   5       23.17       23.76      1.95 o
  -3  -5   5      578.50      561.50      4.77 o
  -2  -5   5      369.98      362.15      4.29 o
  -1  -5   5       39.31       36.35      1.37 o
   0  -5   5      150.33      168.10      2.45 o
   1  -5   5      448.99      433.26      4.73 o
   2  -5   5       11.04       11.30      1.54 o
   3  -5   5      485.27      484.73      6.09 o
   4  -5   5        0.64        0.77      3.99 o
   5  -5   5       19.18       33.74      4.38 o
   6  -5   5        0.07        0.97      6.42 o
  -7  -4   5        1.29        3.89      6.03 o
  -6  -4   5       11.57        9.83      3.84 o
  -5  -4   5        4.30        4.85      2.34 o
  -4  -4   5      318.23      340.50      5.11 o
  -3  -4   5       29.60       34.23      1.59 o
  -2  -4   5       60.44       56.61      1.84 o
  -1  -4   5      440.25      459.17      4.15 o
   0  -4   5      367.37      377.07      4.03 o
   1  -4   5       19.99       18.35      2.73 o
   2  -4   5      450.11      452.24      4.75 o
   3  -4   5        0.92        2.66      1.47 o
   4  -4   5        0.38        2.63      1.95 o
   5  -4   5       30.35       30.32      3.71 o
   6  -4   5        0.91       10.14      4.47 o
  -7  -3   5       16.05        7.59      6.22 o
  -6  -3   5       27.03       31.66      4.96 o
  -5  -3   5      124.19      138.10      3.27 o
  -4  -3   5      113.15      124.25      2.48 o
  -3  -3   5       71.75       66.71      1.93 o
  -2  -3   5      108.58      117.22      2.28 o
  -1  -3   5     1443.40     1446.95      8.54 o
   0  -3   5      359.06      336.82      3.54 o
   1  -3   5      891.11      839.27      7.06 o
   2  -3   5      123.64      125.12      2.20 o
   3  -3   5      166.04      156.28      2.52 o
   4  -3   5      107.04      102.43      2.64 o
   5  -3   5      152.59      165.43      4.41 o
   6  -3   5       54.00       63.50      5.45 o
   7  -3   5       17.30       24.55      6.91 o
  -7  -2   5        6.58       12.45      6.61 o
  -6  -2   5       19.22       26.22      2.71 o
  -5  -2   5       25.92       30.21      2.17 o
  -4  -2   5       71.13       62.04      1.75 o
  -3  -2   5       20.69       16.71      1.26 o
  -2  -2   5      509.01      487.76      4.05 o
  -1  -2   5      639.07      645.39      4.50 o
   0  -2   5      253.61      228.68      3.02 o
   1  -2   5      100.78      100.83      1.73 o
   2  -2   5      803.42      802.41      6.26 o
   3  -2   5      253.89      219.87      2.63 o
   4  -2   5      296.37      299.10      3.65 o
   5  -2   5       66.01       76.07      2.55 o
   6  -2   5        2.65        4.26      2.69 o
   7  -2   5       14.47        6.39      3.78 o
  -7  -1   5        0.13        7.00      6.42 o
  -6  -1   5        0.31        2.81      3.27 o
  -5  -1   5      121.42      108.34      2.99 o
  -4  -1   5       95.65       84.63      2.30 o
  -3  -1   5      325.75      314.24      3.45 o
  -2  -1   5      951.89      960.23      6.79 o
  -1  -1   5       84.84       74.61      1.40 o
   0  -1   5        5.57       16.73      1.95 o
   1  -1   5     2807.17     2959.72     22.23 o
   2  -1   5      505.66      484.42      4.03 o
   3  -1   5     1407.32     1419.09     10.29 o
   4  -1   5       51.34       60.40      1.94 o
   5  -1   5       33.26       39.32      2.75 o
   6  -1   5      153.81      134.96      3.99 o
   7  -1   5       42.04       42.10      3.00 o
  -7   0   5        0.65       -4.28      6.81 o
  -6   0   5        0.17        8.75      5.45 o
  -5   0   5        7.04        8.20      2.67 o
  -4   0   5        9.26        8.09      1.46 o
  -3   0   5      235.68      246.96      3.42 o
  -2   0   5      189.56      194.16      2.33 o
  -1   0   5      168.58      168.87      1.89 o
   0   0   5       18.08       20.61      0.84 o
   1   0   5     1219.19     1210.27      8.87 o
   2   0   5      103.55       76.75      1.31 o
   3   0   5      284.61      298.77      2.79 o
   4   0   5       42.96       40.44      1.25 o
   5   0   5      172.93      154.27      4.38 o
   6   0   5       84.67       84.46      3.75 o
   7   0   5       13.47       13.71      2.52 o
   8   0   5        2.93        0.25      2.68 o
  -7   1   5        0.73       -5.84      6.81 o
  -6   1   5       11.40        8.75      6.22 o
  -5   1   5        0.99       -1.97      3.05 o
  -4   1   5      164.21      175.57      3.10 o
  -3   1   5        3.45        1.07      1.36 o
  -2   1   5       48.00       41.23      1.21 o
  -1   1   5     1382.12     1374.32      9.42 o
   0   1   5      965.05      942.66      6.77 o
   1   1   5     3417.02     3662.40     25.49 o
   2   1   5      592.41      619.61      4.77 o
   3   1   5      183.63      190.55      2.42 o
   4   1   5      241.00      223.07      2.26 o
   5   1   5      575.98      560.57      9.67 o
   6   1   5       18.19       26.56      4.24 o
   7   1   5       33.79       39.99      3.09 o
   8   1   5        5.27        2.78      3.43 o
  -6   2   5       15.60       24.70      7.00 o
  -5   2   5       23.01       22.91      3.58 o
  -4   2   5       70.72       75.45      2.54 o
  -3   2   5       15.75       12.80      1.53 o
  -2   2   5      307.80      301.45      2.88 o
  -1   2   5      250.57      226.45      2.32 o
   0   2   5     3266.22     3468.84     22.07 o
   1   2   5        1.46        2.36      0.74 o
   2   2   5      350.23      434.53      3.93 o
   3   2   5     1530.06     1580.53     16.75 o
   4   2   5      453.43      443.97      8.18 o
   5   2   5      211.73      220.20      8.36 o
   6   2   5       46.86       48.74      2.05 o
   7   2   5        2.96        1.74      2.33 o
   8   2   5       13.63        8.75      3.03 o
  -6   3   5        0.68        6.42      6.81 o
  -5   3   5        0.04       -3.48      3.55 o
  -4   3   5       99.51       93.35      3.89 o
  -3   3   5      203.39      202.96      3.21 o
  -2   3   5      651.84      612.77      5.08 o
  -1   3   5      171.72      171.86      2.15 o
   0   3   5      115.66      123.25      1.76 o
   1   3   5     4057.00     4441.05     28.85 o
   2   3   5     1785.18     1814.84     12.10 o
   3   3   5     1506.15     1464.49     10.54 o
   4   3   5      215.84      217.09      8.36 o
   8   3   5       29.29       25.34      2.68 o
  -6   4   5        0.44       11.48      7.78 o
  -5   4   5        4.83       15.18     11.28 o
  -4   4   5       59.15       60.09      4.86 o
  -3   4   5      131.75      126.78      3.19 o
  -2   4   5       32.19       35.34      1.49 o
  -1   4   5       69.10       69.56      1.67 o
   0   4   5     1162.35     1214.50      8.12 o
   1   4   5      314.55      301.98      2.66 o
   2   4   5      360.45      341.00      4.15 o
   3   4   5       11.16        8.52      0.89 o
   4   4   5       49.84       56.41      5.25 o
  -5   5   5        7.23       -2.43      4.95 o
  -4   5   5       18.94       16.09      3.89 o
  -3   5   5       45.48       36.75      3.44 o
  -2   5   5       11.66       11.48      1.74 o
  -1   5   5      801.95      804.14      6.49 o
   0   5   5      352.88      332.70      3.20 o
   1   5   5      478.38      460.49      3.74 o
   2   5   5       94.88       93.60      1.88 o
   3   5   5      124.68      124.39      2.08 o
   4   5   5      195.31      187.55      3.29 o
  -5   6   5        0.39       -2.33      7.59 o
  -4   6   5        0.17       -4.81      4.81 o
  -3   6   5       25.95       26.69      3.70 o
  -2   6   5        4.16        1.41      2.47 o
  -1   6   5      179.97      182.14      3.06 o
   0   6   5       11.44        6.63      1.58 o
   1   6   5      297.00      296.89      3.40 o
   2   6   5      142.53      143.05      2.39 o
   3   6   5      476.87      471.21      6.66 o
   4   6   5       90.90       87.19      2.43 o
   5   6   5      227.00      209.28      3.71 o
  -4   7   5        9.03        3.25     11.09 o
  -3   7   5        1.92       11.29      4.65 o
  -2   7   5       41.40       43.57      3.74 o
  -1   7   5       48.88       50.43      3.44 o
   0   7   5      151.32      151.69      3.74 o
   1   7   5      496.38      476.52      4.62 o
   2   7   5      640.78      651.24      6.73 o
   3   7   5      274.34      269.95      4.34 o
   4   7   5       47.80       49.06      2.09 o
   5   7   5        3.61        0.40      2.05 o
   6   7   5        3.10        0.18      1.99 o
  -3   8   5        1.29        8.32      5.72 o
  -2   8   5       16.99       17.50      4.88 o
  -1   8   5       16.43       16.08      3.00 o
   0   8   5       12.10       13.35      3.76 o
   1   8   5      430.62      438.74      5.11 o
   2   8   5        2.23        1.93      2.19 o
   3   8   5       14.30       14.55      2.30 o
   4   8   5        2.81        0.23      2.09 o
   5   8   5       24.65       27.85      2.09 o
   6   8   5        3.82        5.02      2.54 o
   7   8   5       60.52       53.11      2.89 o
  -3   9   5        0.02        2.23      4.82 o
  -2   9   5        0.88        3.76      4.45 o
  -1   9   5        0.34        5.73      6.40 o
   0   9   5      166.52      179.03      6.87 o
   1   9   5        7.20       11.06      3.49 o
   2   9   5       17.12        8.78      3.57 o
   3   9   5        0.84        1.77      2.56 o
   4   9   5        9.62        9.84      3.14 o
   5   9   5        7.65        7.91      2.35 o
   6   9   5       67.04       64.19      3.58 o
   7   9   5        0.72        1.88      2.95 o
  -2  10   5        1.21        0.88      7.29 o
  -1  10   5       15.55       12.83      8.27 o
   0  10   5       20.97       24.12      7.20 o
   1  10   5        4.63       -1.36      6.22 o
   2  10   5       24.57       17.45      6.13 o
   3  10   5        4.42        7.10      4.09 o
   4  10   5        2.66        4.13      2.84 o
   5  10   5       30.40       34.46      3.03 o
   6  10   5        4.29        4.79      2.77 o
   0  11   5        4.82       -0.97      7.59 o
   1  11   5        1.97        9.73      7.39 o
   2  11   5       16.70       20.62      7.20 o
   3  11   5       57.81       61.32      4.79 o
   4  11   5        5.26        8.75      5.54 o
   5  11   5        7.22       10.31      3.99 o
   2  12   5       10.82       10.50      7.78 o
   3  12   5        1.15       -6.61      6.61 o
  -3 -11   6        0.93       -1.56      7.78 o
  -2 -11   6       16.13       11.96      5.64 o
  -1 -11   6        4.02       -4.67      5.50 o
   0 -11   6        0.07       -3.13      5.90 o
  -5 -10   6        3.29        4.67      7.20 o
  -4 -10   6        0.61       -0.58      7.00 o
  -3 -10   6        3.57       -1.17      7.39 o
  -2 -10   6       18.50       13.61      5.29 o
  -1 -10   6        0.33        5.16      7.29 o
   0 -10   6       14.87        5.81      7.10 o
   1 -10   6       11.65        5.45      5.56 o
   2 -10   6        0.03       -3.04      5.70 o
  -5  -9   6        2.26        7.78      6.81 o
  -4  -9   6        1.51       -0.78      6.81 o
  -3  -9   6       11.78       16.33      4.61 o
  -2  -9   6        1.06       -4.26      4.26 o
  -1  -9   6       32.99       24.70      6.32 o
   0  -9   6        0.24       -4.51      4.51 o
   1  -9   6        3.80        5.20      4.93 o
   2  -9   6       16.89       24.80      5.42 o
   3  -9   6        4.56        4.09      7.39 o
  -6  -8   6        3.80        1.17      6.61 o
  -5  -8   6        0.74        1.17      6.81 o
  -4  -8   6       36.73       23.73      6.42 o
  -3  -8   6      154.51      150.39      6.19 o
  -2  -8   6       64.08       60.24      3.63 o
  -1  -8   6       59.60       54.11      5.60 o
   0  -8   6       20.57       21.85      3.53 o
   1  -8   6        0.78       -0.21      3.27 o
   2  -8   6       73.40       74.78      4.34 o
   3  -8   6        8.72       13.23      7.20 o
   4  -8   6        0.06       -7.00      7.00 o
  -6  -7   6        0.06        2.53      6.61 o
  -5  -7   6       40.72       35.21      6.61 o
  -4  -7   6      102.70      101.67      4.04 o
  -3  -7   6       54.36       51.12      3.31 o
  -2  -7   6        1.98        0.53      2.83 o
  -1  -7   6      149.39      150.70      3.98 o
   0  -7   6       16.05       14.98      2.39 o
   1  -7   6      181.44      183.04      5.46 o
   2  -7   6       12.48       10.48      3.36 o
   3  -7   6        5.51        0.70      6.03 o
   4  -7   6        7.03       -2.33      6.42 o
  -7  -6   6        2.88        4.67      7.00 o
  -6  -6   6        6.56       12.64      6.61 o
  -5  -6   6       53.13       59.50      3.97 o
  -4  -6   6        7.95       13.07      2.53 o
  -3  -6   6       42.15       40.81      2.52 o
  -2  -6   6      251.78      236.72      3.86 o
  -1  -6   6      368.00      370.26      5.30 o
   0  -6   6       92.87       96.66      3.16 o
   1  -6   6      286.72      288.68      4.76 o
   2  -6   6       15.30       15.15      3.16 o
   3  -6   6        0.29        3.22      3.20 o
   4  -6   6       49.29       48.05      6.61 o
   5  -6   6        4.55       -1.36      6.42 o
  -7  -5   6        0.38       -0.39      6.81 o
  -6  -5   6       33.60       38.52      6.42 o
  -5  -5   6        1.06        3.68      2.66 o
  -4  -5   6        8.58        5.14      2.28 o
  -3  -5   6       49.55       45.73      2.16 o
  -2  -5   6      168.29      166.32      3.21 o
  -1  -5   6       11.38        9.24      1.48 o
   0  -5   6      111.83       98.08      2.62 o
   1  -5   6       37.39       37.15      2.17 o
   2  -5   6       28.07       30.18      2.18 o
   3  -5   6       91.11       93.95      2.89 o
   4  -5   6       17.88       23.05      3.78 o
   5  -5   6       16.26       24.90      4.26 o
   6  -5   6        0.62       12.06      6.61 o
  -7  -4   6       11.71       26.46      6.42 o
  -6  -4   6        0.07        3.11      5.64 o
  -5  -4   6       23.60       17.17      2.80 o
  -4  -4   6       34.30       31.34      2.44 o
  -3  -4   6      360.65      348.81      3.97 o
  -2  -4   6      131.35      136.39      2.54 o
  -1  -4   6      294.21      285.05      2.85 o
   0  -4   6       50.89       51.54      1.82 o
   1  -4   6      100.25       95.06      2.45 o
   2  -4   6      401.38      389.05      5.13 o
   3  -4   6      226.90      222.17      3.25 o
   4  -4   6       68.24       69.71      2.68 o
   5  -4   6       22.66       25.10      3.78 o
   6  -4   6       20.30       19.06      4.33 o
  -7  -3   6        0.70       -5.64      6.81 o
  -6  -3   6       12.79        9.92      5.84 o
  -5  -3   6       25.20       21.67      2.49 o
  -4  -3   6       76.67       88.64      2.67 o
  -3  -3   6      494.57      522.19      4.95 o
  -2  -3   6       33.58       38.49      2.17 o
  -1  -3   6        2.04        4.26      1.02 o
   0  -3   6      523.30      508.89      4.89 o
   1  -3   6      260.07      247.85      3.76 o
   2  -3   6      545.57      577.94      5.54 o
   3  -3   6       89.05       91.11      2.30 o
   4  -3   6        0.24        0.76      2.60 o
   5  -3   6       41.25       38.97      2.95 o
   6  -3   6       62.86       64.05      4.33 o
   7  -3   6        0.54        1.13      5.15 o
  -7  -2   6       20.42       14.59      6.61 o
  -6  -2   6       15.06       16.92      6.03 o
  -5  -2   6       56.81       67.35      2.73 o
  -4  -2   6      190.11      215.90      3.40 o
  -3  -2   6        1.73       -1.43      1.43 o
  -2  -2   6      135.15      120.67      2.14 o
  -1  -2   6     1644.71     1616.25     10.88 o
   0  -2   6      686.28      691.56      6.02 o
   1  -2   6     2433.03     2462.01     17.47 o
   2  -2   6        1.73        1.13      1.09 o
   3  -2   6       23.16       27.72      1.41 o
   4  -2   6      561.46      553.88      5.54 o
   5  -2   6      217.71      210.50      4.16 o
   6  -2   6       76.76       82.02      5.11 o
   7  -2   6       11.57       17.57      4.04 o
  -7  -1   6        4.66       11.09      7.00 o
  -6  -1   6        7.74       13.23      6.03 o
  -5  -1   6       32.08       41.23      3.06 o
  -4  -1   6        9.81       13.50      1.99 o
  -3  -1   6      273.59      248.43      3.71 o
  -2  -1   6      290.57      283.61      2.77 o
  -1  -1   6     1337.43     1412.78      9.46 o
   0  -1   6     1023.81     1081.48      7.55 o
   1  -1   6       99.54      106.99      2.03 o
   2  -1   6      345.41      377.05      3.77 o
   3  -1   6      625.00      646.95      5.28 o
   4  -1   6      534.30      530.96      5.12 o
   5  -1   6       87.26      102.54      2.87 o
   6  -1   6        0.77       -0.82      2.35 o
   7  -1   6       12.91       13.97      2.94 o
  -7   0   6        0.07       -2.33      7.00 o
  -6   0   6        0.48        0.97      6.42 o
  -5   0   6       14.15       12.22      2.59 o
  -4   0   6      180.40      157.42      3.42 o
  -3   0   6      502.22      493.04      4.89 o
  -2   0   6      587.87      573.61      4.41 o
  -1   0   6     1459.61     1542.77     10.60 o
   0   0   6      277.25      294.17      3.03 o
   1   0   6     2196.28     2317.86     17.67 o
   2   0   6     1991.21     1968.15     12.95 o
   3   0   6     1767.78     1857.07     13.36 o
   4   0   6      229.12      219.91      2.61 o
   5   0   6       27.41       31.04      1.60 o
   6   0   6       76.97       66.39      5.21 o
   7   0   6       40.55       40.51      2.66 o
  -6   1   6        0.37       -4.67      6.22 o
  -5   1   6       26.12       32.84      3.74 o
  -4   1   6       90.56       84.90      3.54 o
  -3   1   6      141.01      142.50      2.82 o
  -2   1   6      251.98      266.90      2.78 o
  -1   1   6      164.37      163.11      2.23 o
   0   1   6     2975.19     3133.75     21.96 o
   1   1   6     1708.46     1709.99     11.56 o
   2   1   6      685.59      665.26      4.84 o
   3   1   6      170.05      148.56      1.93 o
   4   1   6       17.83       16.06      1.28 o
   5   1   6      135.56      122.68      2.43 o
   6   1   6      321.47      298.99     11.10 o
   7   1   6       17.05       14.21      2.89 o
   8   1   6        5.14        6.86      3.29 o
  -6   2   6        4.09       18.67      7.20 o
  -5   2   6       38.66       38.16      3.96 o
  -4   2   6       21.33       20.33      2.55 o
  -3   2   6        1.50       -0.68      1.84 o
  -2   2   6       67.98       66.80      1.75 o
  -1   2   6     2804.02     2841.95     18.85 o
   0   2   6      336.65      303.12      2.75 o
   1   2   6      909.56      824.38      5.98 o
   2   2   6      104.00      119.81      2.40 o
   3   2   6       46.79       56.21      1.38 o
   4   2   6      773.76      761.56      8.29 o
   5   2   6      884.21      851.98     11.79 o
   6   2   6      170.33      172.96      3.64 o
   7   2   6        8.64        7.96      2.33 o
   8   2   6        1.47        0.41      4.77 o
  -6   3   6       16.46       19.84      7.20 o
  -5   3   6       24.59       29.76      4.11 o
  -4   3   6        2.56        0.61      3.22 o
  -3   3   6        0.86       -1.73      1.98 o
  -2   3   6      417.27      397.05      3.94 o
  -1   3   6      218.71      198.67      2.63 o
   0   3   6      293.15      272.37      2.66 o
   1   3   6       58.82       58.21      1.40 o
   2   3   6      145.59      140.76      1.74 o
   3   3   6      230.25      226.67      2.79 o
   4   3   6      792.22      805.92     19.06 o
   5   3   6      144.93      138.11      7.78 o
   8   3   6       26.70       18.87      3.89 o
  -5   4   6       29.98       32.54      5.42 o
  -4   4   6       20.34       20.82      3.70 o
  -3   4   6      304.85      304.08      4.69 o
  -2   4   6      160.66      155.28      3.42 o
  -1   4   6      274.53      255.32      3.09 o
   0   4   6      102.82      108.25      2.24 o
   1   4   6      731.91      708.57      5.77 o
   2   4   6     1009.54      980.59      7.43 o
   3   4   6     1063.09     1062.38      7.85 o
   4   4   6      434.22      410.94      6.60 o
   5   4   6        3.60        5.06      4.86 o
  -5   5   6       19.45       17.30      5.56 o
  -4   5   6        8.59        6.59      3.97 o
  -3   5   6      107.74      107.92      4.42 o
  -2   5   6        2.61        0.29      2.65 o
  -1   5   6      143.17      145.37      2.73 o
   0   5   6      982.06      981.09      7.39 o
   1   5   6     1351.68     1398.93     10.47 o
   2   5   6      490.85      459.98      4.55 o
   3   5   6      427.91      425.95      4.26 o
   4   5   6       40.66       36.35      2.27 o
  -4   6   6        1.23        1.69      5.07 o
  -3   6   6       33.95       33.60      4.13 o
  -2   6   6        0.35        0.22      2.74 o
  -1   6   6      679.70      683.20      8.02 o
   0   6   6      993.53     1006.27      8.80 o
   1   6   6      140.55      131.53      3.87 o
   2   6   6       30.95       26.79      1.68 o
   3   6   6       80.79       83.34      2.55 o
   4   6   6      369.41      349.26      4.49 o
   5   6   6      363.58      360.85      5.36 o
  -4   7   6        1.04       -0.97      5.73 o
  -3   7   6        2.29        5.11      5.02 o
  -2   7   6        2.46       -2.29      4.40 o
  -1   7   6      349.62      356.62      6.55 o
   0   7   6       59.96       57.78      2.52 o
   1   7   6       40.13       45.86      1.92 o
   2   7   6      117.42      101.28      3.00 o
   3   7   6      101.24       98.17      5.03 o
   4   7   6      135.14      133.14      3.17 o
   5   7   6      193.74      198.46      4.40 o
   6   7   6        8.10        4.85      1.99 o
  -3   8   6        5.98        7.20      5.50 o
  -2   8   6       23.58       24.30      6.03 o
  -1   8   6        0.99       -3.56      4.33 o
   0   8   6       63.74       66.33      3.63 o
   1   8   6        7.37        7.19      2.01 o
   2   8   6       54.64       55.30      2.93 o
   3   8   6       57.96       60.93      2.84 o
   4   8   6       87.82       89.79      3.10 o
   5   8   6        1.04       -3.12      3.12 o
   6   8   6       24.54       24.94      4.18 o
   7   8   6       40.60       45.32      4.09 o
  -2   9   6        1.71        6.50      4.49 o
  -1   9   6        0.58        2.23      4.19 o
   0   9   6       12.83       10.16      3.74 o
   1   9   6       57.88       68.18      4.25 o
   2   9   6       20.70       23.34      3.88 o
   3   9   6       71.72       85.37      5.05 o
   4   9   6        3.18        2.45      2.66 o
   5   9   6        7.44        0.89      2.64 o
   6   9   6       19.78       24.04      3.16 o
   7   9   6       18.02       16.93      2.85 o
  -1  10   6        2.29        6.71      5.50 o
   0  10   6       41.31       58.36      8.17 o
   1  10   6       75.60       81.51      8.36 o
   2  10   6        0.12       -2.33      6.03 o
   3  10   6        0.26       -2.71      3.70 o
   4  10   6       24.05       26.98      3.71 o
   5  10   6       38.75       35.96      3.02 o
   6  10   6       43.40       51.73      2.97 o
   0  11   6       16.57       -1.17      8.17 o
   1  11   6        2.15        5.64      7.78 o
   2  11   6       12.65        0.39      7.00 o
   3  11   6        1.82       -3.31      6.81 o
   4  11   6       29.83       32.15      4.57 o
   5  11   6       27.68       35.39      4.18 o
  -4 -10   7        1.16        2.92      7.59 o
  -3 -10   7        0.72       -3.31      7.39 o
  -2 -10   7        1.03       -0.44      5.43 o
  -1 -10   7        1.08        8.18      5.50 o
   0 -10   7        5.95        1.94      5.36 o
   1 -10   7        0.48        0.12      5.54 o
  -5  -9   7        7.82       13.62      7.78 o
  -4  -9   7        5.19        8.75      7.20 o
  -3  -9   7        0.01        7.41      4.88 o
  -2  -9   7        5.26       -0.10      4.81 o
  -1  -9   7        0.46        0.59      4.67 o
   0  -9   7       42.68       45.64      5.22 o
   1  -9   7        4.35       10.03      5.07 o
   2  -9   7        0.69       -5.28      5.28 o
  -5  -8   7        2.94       16.73      7.00 o
  -4  -8   7        2.32       -2.14      6.42 o
  -3  -8   7        8.34        9.16      4.47 o
  -2  -8   7       13.21       20.11      6.42 o
  -1  -8   7       32.39       34.90      6.58 o
   0  -8   7        3.33       -1.88      4.02 o
   1  -8   7        2.99        3.18      3.72 o
   2  -8   7        0.16       -0.40      5.18 o
   3  -8   7        4.47        8.75      7.00 o
  -6  -7   7        0.65       -2.72      6.81 o
  -5  -7   7        0.98       -1.17      6.61 o
  -4  -7   7       36.09       35.18      6.22 o
  -3  -7   7       49.11       58.03      3.71 o
  -2  -7   7       30.34       30.83      4.24 o
  -1  -7   7       54.69       54.08      3.53 o
   0  -7   7       27.10       26.86      3.29 o
   1  -7   7        8.26        6.83      3.14 o
   2  -7   7      127.10      144.61      5.24 o
   3  -7   7        1.43        1.95      6.03 o
   4  -7   7       62.15       64.39      7.78 o
  -6  -6   7        0.15        9.73      6.81 o
  -5  -6   7       12.10       17.51      6.42 o
  -4  -6   7       27.18       29.04      5.54 o
  -3  -6   7       44.03       46.93      3.93 o
  -2  -6   7        8.39        6.71      2.34 o
  -1  -6   7       12.07       11.88      2.74 o
   0  -6   7       13.52       11.33      2.73 o
   1  -6   7      172.42      172.20      5.74 o
   2  -6   7       45.45       52.71      3.85 o
   3  -6   7       30.48       32.79      6.22 o
   4  -6   7        0.42       -0.19      6.22 o
   5  -6   7       11.44        7.78      7.00 o
  -6  -5   7        3.88        6.81      6.61 o
  -5  -5   7       45.45       61.47      7.00 o
  -4  -5   7       30.32       41.50      7.30 o
  -3  -5   7        0.32       -0.10      2.74 o
  -2  -5   7       87.63       79.65      2.89 o
  -1  -5   7      171.66      160.37      3.90 o
   0  -5   7      369.27      363.99      5.05 o
   1  -5   7      280.34      282.51      4.49 o
   2  -5   7        4.21        2.65      1.92 o
   3  -5   7        0.62       -0.53      2.64 o
   4  -5   7      116.24      121.89      5.36 o
   5  -5   7       24.30       17.12      6.22 o
  -6  -4   7       11.02       10.70      6.03 o
  -5  -4   7       18.26       23.15      6.22 o
  -4  -4   7        0.18        2.58      3.66 o
  -3  -4   7       37.04       30.23      2.12 o
  -2  -4   7      182.86      163.01      3.26 o
  -1  -4   7      121.18      112.83      2.55 o
   0  -4   7      414.61      386.68      4.93 o
   1  -4   7       68.58       64.71      2.13 o
   2  -4   7       10.08       13.30      1.64 o
   3  -4   7      275.89      273.31      3.69 o
   4  -4   7      160.89      149.79      4.82 o
   5  -4   7        2.05        1.07      3.58 o
   6  -4   7        7.41       15.63      4.33 o
  -6  -3   7        2.18        3.89      6.42 o
  -5  -3   7        1.10        0.16      3.92 o
  -4  -3   7       90.28       89.25      3.20 o
  -3  -3   7      103.40       96.62      2.94 o
  -2  -3   7      312.76      320.79      5.55 o
  -1  -3   7      299.80      322.65      3.34 o
   0  -3   7      107.64      113.13      3.17 o
   1  -3   7      104.87      107.07      2.32 o
   2  -3   7      768.45      785.61      6.58 o
   3  -3   7      193.51      190.13      3.05 o
   4  -3   7       60.65       70.51      2.70 o
   5  -3   7       49.03       31.84      2.96 o
   6  -3   7       24.40       23.18      4.06 o
  -6  -2   7        0.42        3.89      6.42 o
  -5  -2   7       10.95       12.92      4.18 o
  -4  -2   7       49.56       56.87      2.87 o
  -3  -2   7      312.61      327.47      4.03 o
  -2  -2   7      264.50      287.11      3.23 o
  -1  -2   7        4.58        6.90      1.21 o
   0  -2   7      699.45      663.60      5.30 o
   1  -2   7       98.34       83.56      2.08 o
   2  -2   7      828.20      798.77      6.48 o
   3  -2   7        1.92        2.82      1.39 o
   4  -2   7        7.29        1.19      1.84 o
   5  -2   7       41.10       33.57      2.35 o
   6  -2   7       15.98       21.14      3.93 o
   7  -2   7       16.19       15.99      7.20 o
  -6  -1   7        7.07        7.39      6.42 o
  -5  -1   7       83.57       85.88      3.52 o
  -4  -1   7       40.81       50.33      4.32 o
  -3  -1   7      249.55      281.55      4.18 o
  -2  -1   7      506.98      486.06      3.84 o
  -1  -1   7     1248.52     1234.49      8.09 o
   0  -1   7     1310.89     1220.56      8.53 o
   1  -1   7     1204.71     1208.88      9.89 o
   2  -1   7      140.87      123.42      2.37 o
   3  -1   7        4.73        6.09      1.22 o
   4  -1   7      288.57      288.16      5.56 o
   5  -1   7       75.50       83.32      2.87 o
   6  -1   7       35.40       36.96      4.63 o
   7  -1   7        9.72       14.28      2.83 o
  -6   0   7       25.25       23.15      7.00 o
  -5   0   7       40.16       39.56      3.87 o
  -4   0   7       42.91       52.02      2.88 o
  -3   0   7      122.55      112.10      3.12 o
  -2   0   7      816.81      812.86      6.41 o
  -1   0   7      617.80      598.83      5.26 o
   0   0   7      246.52      214.22      2.72 o
   1   0   7      111.07      104.10      2.16 o
   2   0   7      226.76      225.90      2.62 o
   3   0   7      486.31      496.46      4.66 o
   4   0   7      923.03      872.17      8.27 o
   5   0   7      145.64      157.98      3.54 o
   6   0   7       23.71       36.87      3.65 o
   7   0   7        0.84       -0.16      2.79 o
  -6   1   7        1.95        7.39      6.81 o
  -5   1   7        8.98        8.60      3.78 o
  -4   1   7       53.01       45.90      3.87 o
  -3   1   7      618.10      614.75      6.64 o
  -2   1   7      106.56      111.51      2.43 o
  -1   1   7      207.96      189.11      2.59 o
   0   1   7      132.01      138.86      2.28 o
   1   1   7      577.87      571.00      4.60 o
   2   1   7     1527.55     1490.19     11.72 o
   3   1   7     1718.26     1766.25     13.68 o
   4   1   7      341.54      350.75      4.08 o
   5   1   7       13.35       11.32      1.52 o
   6   1   7      124.12       95.70      5.04 o
   7   1   7       70.24       57.40      3.30 o
  -6   2   7        5.70       12.26      7.20 o
  -5   2   7        3.72       -2.68      3.82 o
  -4   2   7      156.23      167.80      4.72 o
  -3   2   7       32.44       34.78      2.30 o
  -2   2   7      205.69      211.54      3.63 o
  -1   2   7        2.32        2.14      1.38 o
   0   2   7      465.28      450.63      4.18 o
   1   2   7      451.55      434.89      4.01 o
   2   2   7     1011.11      941.83      7.18 o
   3   2   7       62.67       59.02      1.64 o
   4   2   7      102.03      101.38      2.43 o
   5   2   7      543.07      513.89      6.32 o
   6   2   7       78.44       73.56      3.06 o
   7   2   7       11.86       12.35      2.54 o
   8   2   7        0.78       -3.09      3.09 o
  -5   3   7       12.33       18.15      5.64 o
  -4   3   7        3.44       -0.69      3.56 o
  -3   3   7       12.51       13.99      2.31 o
  -2   3   7       35.94       38.81      2.42 o
  -1   3   7      846.93      877.56      9.67 o
   0   3   7     1391.03     1354.91      9.57 o
   1   3   7      365.04      317.45      3.28 o
   2   3   7      321.09      298.24      4.02 o
   3   3   7      227.33      237.51      3.17 o
   4   3   7      382.49      373.49      4.04 o
   5   3   7      233.29      220.98      9.92 o
   6   3   7        2.25        5.84      5.45 o
  -5   4   7       18.64       26.86      5.62 o
  -4   4   7        2.04        0.69      4.47 o
  -3   4   7       42.28       41.25      3.04 o
  -2   4   7      596.99      591.93      7.02 o
  -1   4   7      373.13      369.50      4.23 o
   0   4   7       79.01       73.53      2.38 o
   1   4   7       36.28       33.26      1.97 o
   2   4   7      183.94      194.43      2.82 o
   3   4   7       86.89       87.23      2.75 o
   4   4   7      744.26      736.42      6.14 o
   5   4   7        7.91        8.56      5.45 o
  -4   5   7        0.51        2.80      5.01 o
  -3   5   7      116.85      115.91      4.78 o
  -2   5   7      122.77      127.55      4.07 o
  -1   5   7        1.26        3.45      2.33 o
   0   5   7      192.73      195.40      4.09 o
   1   5   7       67.69       73.34      2.13 o
   2   5   7      527.38      513.71      5.08 o
   3   5   7      473.05      456.97      5.12 o
   4   5   7      295.83      294.29      3.78 o
   5   5   7        7.49        9.24      2.17 o
  -4   6   7        3.33        0.76     10.99 o
  -3   6   7      118.27      122.60     10.21 o
  -2   6   7        3.00       -0.48      2.89 o
  -1   6   7        4.30        3.45      2.54 o
   0   6   7       10.65       12.99      2.08 o
   1   6   7       19.92       19.82      1.68 o
   2   6   7      178.21      178.86      3.55 o
   3   6   7      290.49      279.62      4.01 o
   4   6   7       14.82       15.14      2.56 o
   5   6   7        2.46        3.79      1.79 o
  -3   7   7        0.13       -4.15      5.22 o
  -2   7   7        9.01        8.07      4.61 o
  -1   7   7       10.85       14.27      3.59 o
   0   7   7      136.96      147.86      4.21 o
   1   7   7      104.33      111.26      2.97 o
   2   7   7      223.91      220.62      4.12 o
   3   7   7        4.55        3.38      1.96 o
   4   7   7       63.93       70.90      2.54 o
   5   7   7      259.38      249.27      5.84 o
   6   7   7       57.61       51.80      3.02 o
  -3   8   7        0.08        5.16      8.46 o
  -2   8   7        7.97       12.10      5.21 o
  -1   8   7      107.55      106.63     10.02 o
   0   8   7       69.52       68.41      6.22 o
   1   8   7       57.52       53.75      3.93 o
   2   8   7        0.33       -3.21      3.21 o
   3   8   7       46.24       50.04      2.82 o
   4   8   7      189.94      196.57      4.19 o
   5   8   7       64.48       69.92      2.66 o
   6   8   7        0.13       -2.82      3.31 o
  -2   9   7       17.84       23.71     12.74 o
  -1   9   7        6.45       11.59      4.15 o
   0   9   7       40.22       35.01      7.00 o
   1   9   7       18.10       15.37      6.22 o
   2   9   7      108.51      112.42      5.29 o
   3   9   7      103.44      104.67      7.39 o
   4   9   7      115.25      113.55      3.99 o
   5   9   7        5.54        3.30      2.39 o
   6   9   7        0.78       -3.99      6.32 o
   0  10   7        7.41        5.06      7.59 o
   1  10   7        1.39        1.95      6.81 o
   2  10   7       19.95       27.82      7.20 o
   3  10   7       22.06       21.47      4.10 o
   4  10   7        1.32       -3.54      3.54 o
   5  10   7        2.15        0.76      2.98 o
   1  11   7        0.27       -3.70      7.98 o
   2  11   7       17.84       21.79      7.98 o
   3  11   7        0.36        3.11      6.81 o
   4  11   7        3.21        4.25      4.06 o
  -3 -10   8        4.27       -0.78      7.59 o
  -2 -10   8       19.98       17.55      5.84 o
  -1 -10   8        6.85        5.57      5.57 o
   0 -10   8        1.30        1.80      5.77 o
  -4  -9   8        1.20       -5.64      7.59 o
  -3  -9   8        5.07        8.81      6.13 o
  -2  -9   8       11.58       16.83      5.29 o
  -1  -9   8        0.68       -3.11      5.09 o
   0  -9   8        4.96       13.52      5.36 o
   1  -9   8        7.98       11.71      5.42 o
   2  -9   8        1.45        9.92      7.78 o
  -5  -8   8        0.94       -6.61      6.61 o
  -4  -8   8        0.28       -6.61      7.00 o
  -3  -8   8        7.08        6.53      5.84 o
  -2  -8   8       20.95       29.85      4.95 o
  -1  -8   8        1.26       -1.42      5.64 o
   0  -8   8       84.38       78.86      5.35 o
   1  -8   8        0.94        2.15      3.86 o
   2  -8   8        7.49       10.04      4.95 o
   3  -8   8       16.36       12.84      7.00 o
  -5  -7   8        0.08       -0.97      6.81 o
  -4  -7   8        0.21       16.37      4.74 o
  -3  -7   8       11.47       16.26      4.54 o
  -2  -7   8        2.67        1.66      3.83 o
  -1  -7   8       67.15       66.07      3.92 o
   0  -7   8        3.82        4.85      3.23 o
   1  -7   8        2.52        2.95      3.85 o
   2  -7   8        1.07       -0.51      2.94 o
   3  -7   8       33.52       34.82      7.00 o
   4  -7   8        3.60        6.81      6.61 o
  -6  -6   8        0.45       -7.00      7.00 o
  -5  -6   8        0.74       -3.31      6.81 o
  -4  -6   8       18.45       19.51      4.46 o
  -3  -6   8        8.82        9.23      3.24 o
  -2  -6   8      112.75      107.03      4.19 o
  -1  -6   8       34.12       31.61      2.76 o
   0  -6   8       12.46       10.50      3.44 o
   1  -6   8       13.10       11.96      3.03 o
   2  -6   8      132.52      139.25      4.27 o
   3  -6   8       67.90       64.94      7.88 o
   4  -6   8       11.96       22.95      6.61 o
   5  -6   8        1.80        1.17      6.42 o
  -6  -5   8        1.11       -5.64      7.00 o
  -5  -5   8        1.87       10.31      6.42 o
  -4  -5   8       41.46       39.31      4.65 o
  -3  -5   8       31.88       38.09      3.32 o
  -2  -5   8      114.79      106.40      3.65 o
  -1  -5   8       85.20       81.09      3.06 o
   0  -5   8       20.21       19.52      2.79 o
   1  -5   8      214.74      215.08      7.83 o
   2  -5   8      178.27      178.85      3.83 o
   3  -5   8        3.49        2.73      2.84 o
   4  -5   8        3.74       10.50      5.45 o
   5  -5   8       61.44       57.97      6.81 o
  -6  -4   8        8.11        0.19      6.81 o
  -5  -4   8       23.03       24.51      6.81 o
  -4  -4   8       36.68       44.33      6.42 o
  -3  -4   8       30.10       41.27      3.75 o
  -2  -4   8      198.32      200.37      4.30 o
  -1  -4   8      216.43      202.07      4.10 o
   0  -4   8      461.32      429.52      5.49 o
   1  -4   8      235.74      228.53      3.74 o
   2  -4   8        6.01        6.91      2.11 o
   3  -4   8      183.60      168.18      4.72 o
   4  -4   8       61.01       60.64      3.32 o
   5  -4   8       35.92       45.89      4.26 o
   6  -4   8        0.87       -0.58      4.18 o
  -6  -3   8        5.94       -0.39      6.61 o
  -5  -3   8       21.97       31.12      6.81 o
  -4  -3   8        2.22        6.81      3.05 o
  -3  -3   8      132.97      129.82      4.45 o
  -2  -3   8      403.32      404.53      5.78 o
  -1  -3   8      159.75      154.25      3.22 o
   0  -3   8      364.73      346.63      5.89 o
   1  -3   8       14.41       20.59      1.64 o
   2  -3   8      118.38      110.34      2.65 o
   3  -3   8      182.61      187.32      3.46 o
   4  -3   8       33.64       42.58      2.59 o
   5  -3   8        0.47        2.92      4.77 o
   6  -3   8        9.75       18.82      3.98 o
  -6  -2   8        0.09        0.19      7.00 o
  -5  -2   8        2.94       -0.82      4.40 o
  -4  -2   8      170.67      162.58      4.39 o
  -3  -2   8      312.18      314.30      5.05 o
  -2  -2   8      153.21      164.49      6.18 o
  -1  -2   8       15.04       16.29      1.63 o
   0  -2   8       19.24       21.25      1.46 o
   1  -2   8      603.49      606.73      5.66 o
   2  -2   8      636.64      659.74      5.79 o
   3  -2   8      432.71      437.22      5.34 o
   4  -2   8       76.27       81.46      2.64 o
   5  -2   8        0.16        2.96      2.43 o
   6  -2   8        4.97        4.06      2.95 o
  -6  -1   8        0.06       -7.00      7.00 o
  -5  -1   8       13.68       15.69      5.53 o
  -4  -1   8       79.88       82.81      3.40 o
  -3  -1   8        1.70        1.96      2.14 o
  -2  -1   8        4.60        9.58      2.10 o
  -1  -1   8      125.86      123.41      2.38 o
   0  -1   8      320.74      325.16      3.34 o
   1  -1   8      585.58      579.78      5.64 o
   2  -1   8      640.56      605.42      5.77 o
   3  -1   8       23.94       35.06      3.05 o
   4  -1   8       54.69       52.71      2.26 o
   5  -1   8      203.65      168.99      3.66 o
   6  -1   8       39.23       41.75      2.80 o
   7  -1   8       13.03       13.20      2.91 o
  -6   0   8        3.24        6.81      7.39 o
  -5   0   8       18.58       19.35      4.01 o
  -4   0   8        1.01        2.87      2.72 o
  -3   0   8        9.84       16.00      2.26 o
  -2   0   8      128.35      123.49      3.16 o
  -1   0   8      167.68      154.35      3.03 o
   0   0   8      686.30      676.16      5.84 o
   1   0   8      256.32      247.28      3.04 o
   2   0   8       61.44       57.31      1.61 o
   3   0   8      685.01      678.17      6.95 o
   4   0   8      660.89      603.16      6.39 o
   5   0   8      112.48      124.55      3.06 o
   6   0   8       21.59       30.24      3.41 o
   7   0   8        1.13        4.94      2.48 o
  -6   1   8        9.25       11.48      7.39 o
  -5   1   8        8.19       12.87      4.15 o
  -4   1   8       31.78       40.78      3.12 o
  -3   1   8        3.55        2.99      2.16 o
  -2   1   8      279.02      267.68      4.19 o
  -1   1   8      218.36      215.86      3.57 o
   0   1   8      376.52      353.43      3.81 o
   1   1   8       32.87       31.23      1.46 o
   2   1   8      187.13      193.38      2.79 o
   3   1   8      759.07      743.38      7.35 o
   4   1   8       21.73       22.49      1.69 o
   5   1   8       13.84       10.57      1.64 o
   6   1   8        5.27       10.34      2.42 o
   7   1   8        6.80        2.52      4.77 o
  -5   2   8        0.31       -4.09      4.09 o
  -4   2   8       30.14       26.80      3.93 o
  -3   2   8      386.58      394.61      6.00 o
  -2   2   8      292.23      303.13      4.48 o
  -1   2   8       66.52       75.48      2.26 o
   0   2   8        0.12        3.84      1.38 o
   1   2   8      461.65      465.80      4.76 o
   2   2   8      750.19      739.70      6.55 o
   3   2   8      613.90      587.56      6.06 o
   4   2   8        7.66        7.59      1.43 o
   5   2   8      149.41      150.82      3.19 o
   6   2   8       10.65        7.20      2.11 o
   7   2   8       15.59       14.58      3.60 o
  -5   3   8        0.16        2.47      5.15 o
  -4   3   8      141.90      144.25      5.77 o
  -3   3   8       24.34       22.80      3.39 o
  -2   3   8        0.36        2.47      2.11 o
  -1   3   8      159.16      155.82      3.26 o
   0   3   8      209.48      209.80      4.08 o
   1   3   8      512.59      495.63      5.04 o
   2   3   8      920.75      871.01      7.49 o
   3   3   8        2.08        1.69      1.74 o
   4   3   8      138.45      136.06      2.67 o
   5   3   8      102.23       93.55      3.34 o
   6   3   8       73.62       74.44      9.92 o
  -5   4   8        2.96       -0.13      5.76 o
  -4   4   8        1.23       -5.20      5.35 o
  -3   4   8       64.94       55.41      3.40 o
  -2   4   8      147.45      139.39      4.13 o
  -1   4   8      132.74      133.23      3.72 o
   0   4   8      202.74      191.58      3.03 o
   1   4   8      166.26      166.58      3.65 o
   2   4   8       86.08       80.88      2.29 o
   3   4   8      290.81      294.21      3.92 o
   4   4   8      162.32      156.04      6.60 o
   5   4   8      858.89      845.57      9.61 o
   6   4   8       48.01       39.49      7.20 o
  -4   5   8        2.82        2.33      5.22 o
  -3   5   8        2.85       -0.39      4.68 o
  -2   5   8       15.20       18.31      3.68 o
  -1   5   8       11.04        7.43      2.57 o
   0   5   8       71.74       71.02      2.45 o
   1   5   8       17.76       16.47      1.85 o
   2   5   8      113.15      115.60      3.03 o
   3   5   8      154.58      152.27      3.21 o
   4   5   8      603.47      574.07      6.06 o
   5   5   8        3.83        1.70      1.77 o
  -3   6   8        1.28       11.47      5.15 o
  -2   6   8       28.18       41.55      4.95 o
  -1   6   8        1.37       -2.63      2.63 o
   0   6   8       49.26       52.46      2.87 o
   1   6   8       56.96       67.04      4.16 o
   2   6   8      145.63      144.11      3.54 o
   3   6   8      301.94      298.32      4.38 o
   4   6   8        8.31        7.83      1.85 o
   5   6   8       25.15       22.53      2.48 o
  -3   7   8       22.65       29.61      5.84 o
  -2   7   8        5.54        4.57      5.09 o
  -1   7   8        7.82        8.26      3.68 o
   0   7   8        7.31       10.55      3.42 o
   1   7   8       49.34       56.07      3.38 o
   2   7   8      197.75      204.35      4.19 o
   3   7   8       38.07       36.56      2.42 o
   4   7   8       12.70        8.86      2.08 o
   5   7   8       10.35        9.64      1.94 o
   6   7   8       32.26       36.23      2.48 o
  -2   8   8       14.07       21.31      5.78 o
  -1   8   8       12.41       10.29      4.88 o
   0   8   8       39.99       39.57      6.13 o
   1   8   8       47.72       56.64      5.19 o
   2   8   8       55.73       49.10      5.53 o
   3   8   8       44.48       41.17      2.90 o
   4   8   8        2.52        5.47      2.48 o
   5   8   8       82.84       87.21      3.24 o
   6   8   8       83.05       80.43      3.60 o
  -1   9   8        0.23       -0.97      7.39 o
   0   9   8       10.41        2.72      6.81 o
   1   9   8       10.31       17.90      6.61 o
   2   9   8        2.15        1.94      3.96 o
   3   9   8       29.10       39.15      5.93 o
   4   9   8       35.79       40.95      3.02 o
   5   9   8       96.55       95.98      4.70 o
   6   9   8        1.46       -0.78      3.03 o
   0  10   8        6.41       11.28      7.59 o
   1  10   8       11.90       18.67      7.59 o
   2  10   8       12.42        6.03      6.81 o
   3  10   8       40.41       52.49      4.71 o
   4  10   8       37.15       35.14      4.32 o
   5  10   8        1.56        3.85      3.02 o
  -3  -9   9        0.40        4.55      5.57 o
  -2  -9   9       54.65       57.11      5.91 o
  -1  -9   9        0.66        1.67      7.20 o
   0  -9   9        4.98        2.24      5.43 o
   1  -9   9        6.49        7.37      5.57 o
  -4  -8   9        1.43       -0.39      7.39 o
  -3  -8   9       27.24       28.40      5.36 o
  -2  -8   9        1.00        5.15      5.35 o
  -1  -8   9        9.50        7.79      4.95 o
   0  -8   9        4.28        5.84      5.01 o
   1  -8   9       68.19       58.11      5.62 o
   2  -8   9       14.22       18.67      7.59 o
  -5  -7   9        4.04       11.09      7.59 o
  -4  -7   9        5.43        2.53      5.09 o
  -3  -7   9        2.29        2.43      4.74 o
  -2  -7   9       76.40       69.03      8.66 o
  -1  -7   9       22.18       24.48      3.77 o
   0  -7   9      142.62      145.54      5.56 o
   1  -7   9       60.49       61.84      4.22 o
   2  -7   9        5.55        2.78      4.26 o
   3  -7   9       14.49       16.53      6.81 o
  -5  -6   9        3.04        7.20      7.20 o
  -4  -6   9        2.71        5.69      5.02 o
  -3  -6   9       67.58       60.23      5.22 o
  -2  -6   9       10.90       12.08      3.47 o
  -1  -6   9      103.97      102.80      4.97 o
   0  -6   9       13.16       16.43      3.74 o
   1  -6   9       30.38       31.00      3.54 o
   2  -6   9      112.77      106.35      4.38 o
   3  -6   9       46.61       50.58      6.81 o
   4  -6   9        0.40       -0.19      6.03 o
  -5  -5   9        3.18       -6.03      6.61 o
  -4  -5   9       32.43       30.71      4.81 o
  -3  -5   9       97.27       90.91      5.25 o
  -2  -5   9       33.05       42.17      3.93 o
  -1  -5   9       55.65       52.86      3.52 o
   0  -5   9       26.49       24.50      3.11 o
   1  -5   9      193.01      198.12      5.64 o
   2  -5   9       11.90       15.28      3.16 o
   3  -5   9       24.74       25.32      4.67 o
   4  -5   9        4.80        7.20      6.03 o
   5  -5   9       11.92       10.12      6.03 o
  -5  -4   9       26.83       33.26      7.20 o
  -4  -4   9       84.69       93.68      9.24 o
  -3  -4   9       14.24       20.29      3.38 o
  -2  -4   9       79.56       89.29      3.44 o
  -1  -4   9       48.10       43.85      2.83 o
   0  -4   9       56.23       66.06      3.93 o
   1  -4   9      198.76      198.68      3.81 o
   2  -4   9       29.34       34.38      2.34 o
   3  -4   9       30.46       28.30      3.03 o
   4  -4   9        3.23        0.42      3.03 o
   5  -4   9       18.05       22.35      4.26 o
  -6  -3   9       24.81       32.87      7.78 o
  -5  -3   9       16.35       16.34      6.61 o
  -4  -3   9       18.38       26.25      5.15 o
  -3  -3   9       14.70        5.93      3.08 o
  -2  -3   9       56.88       52.24      2.96 o
  -1  -3   9      447.40      440.73      6.17 o
   0  -3   9      507.12      507.52      5.70 o
   1  -3   9      392.75      380.21      4.78 o
   2  -3   9      110.89      109.09      3.86 o
   3  -3   9       55.16       46.15      3.03 o
   4  -3   9       56.71       55.90      3.40 o
   5  -3   9       82.22       95.41      4.61 o
   6  -3   9        6.59        8.57      3.98 o
  -6  -2   9        6.19       11.87      7.59 o
  -5  -2   9        3.40        6.21      4.72 o
  -4  -2   9        4.84        3.68      3.03 o
  -3  -2   9       50.86       47.53      2.99 o
  -2  -2   9      218.89      211.97      5.47 o
  -1  -2   9      302.15      304.08      5.31 o
   0  -2   9      259.22      254.03      7.00 o
   1  -2   9        0.82        4.18      1.60 o
   2  -2   9      524.64      525.63      7.74 o
   3  -2   9      638.47      600.63      7.60 o
   4  -2   9      105.39      121.89      3.64 o
   5  -2   9       71.42       83.86      3.07 o
   6  -2   9        2.59        4.87      3.37 o
  -5  -1   9        0.78        2.94      5.15 o
  -4  -1   9       83.50       83.44      3.74 o
  -3  -1   9      122.75      129.70      4.59 o
  -2  -1   9      157.60      155.68      4.01 o
  -1  -1   9       51.08       54.25      2.29 o
   0  -1   9       79.22       78.97      2.62 o
   1  -1   9     1018.84     1036.12      9.12 o
   2  -1   9     1269.20     1265.50     10.68 o
   3  -1   9       48.82       50.93      2.35 o
   4  -1   9        4.85        3.95      2.02 o
   5  -1   9        2.66        3.32      2.18 o
   6  -1   9       56.70       50.27      3.06 o
  -5   0   9       37.12       35.67      5.23 o
  -4   0   9       59.30       54.72      3.47 o
  -3   0   9       82.91       93.34      3.67 o
  -2   0   9       15.68       20.15      2.43 o
  -1   0   9       59.92       58.40      2.32 o
   0   0   9      269.89      255.58      3.67 o
   1   0   9      955.33      938.67      8.25 o
   2   0   9       13.69       12.16      1.50 o
   3   0   9       12.50       13.49      1.91 o
   4   0   9        0.42        0.93      1.87 o
   5   0   9       70.14       59.66      3.14 o
   6   0   9       82.90       84.95      3.14 o
   7   0   9       35.40       45.19      7.85 o
  -5   1   9       29.43       37.43      5.50 o
  -4   1   9        2.89        5.41      4.60 o
  -3   1   9       28.78       24.21      2.97 o
  -2   1   9      117.47      124.65      4.07 o
  -1   1   9      493.16      474.43      6.05 o
   0   1   9      390.12      380.70      4.55 o
   1   1   9      460.42      431.89      4.71 o
   2   1   9       94.54      101.80      2.58 o
   3   1   9      114.17      113.74      3.59 o
   4   1   9      222.31      215.77      3.61 o
   5   1   9      148.91      144.79      3.24 o
   6   1   9       64.52       74.91      2.62 o
   7   1   9        1.52        0.58      3.30 o
  -5   2   9        1.85        2.61      5.21 o
  -4   2   9        0.59       -0.68      4.81 o
  -3   2   9      101.17       99.57      4.04 o
  -2   2   9       50.41       51.31      3.20 o
  -1   2   9      110.00       95.00      3.23 o
   0   2   9      327.92      321.19      4.19 o
   1   2   9       31.73       38.28      1.91 o
   2   2   9        6.85        7.80      1.58 o
   3   2   9      645.08      641.66      8.56 o
   4   2   9      306.14      310.05      4.18 o
   5   2   9      180.87      190.54      4.30 o
   6   2   9        5.76        7.80      2.25 o
   7   2   9        6.30       -2.74      2.74 o
  -4   3   9       15.05       11.40      5.16 o
  -3   3   9       17.77       23.82      3.68 o
  -2   3   9        9.08        8.07      2.71 o
  -1   3   9       34.56       34.14      2.92 o
   0   3   9        2.32        2.62      2.03 o
   1   3   9      520.64      512.62      7.82 o
   2   3   9      449.81      420.98      5.19 o
   3   3   9     1317.31     1319.22     12.22 o
   4   3   9        3.93        1.63      1.67 o
   5   3   9       56.32       53.67      2.55 o
   6   3   9       51.90       44.91      2.93 o
   7   3   9       40.66       35.24      2.75 o
  -4   4   9       23.72       20.30      5.56 o
  -3   4   9        3.04        5.06      4.68 o
  -2   4   9       49.70       54.12      3.91 o
  -1   4   9       27.75       30.45      2.77 o
   0   4   9      155.27      160.61      4.00 o
   1   4   9      299.10      291.98      5.91 o
   2   4   9      660.93      648.92      7.07 o
   3   4   9       20.39       20.31      1.95 o
   4   4   9        0.78        3.10      1.70 o
   5   4   9       59.58       57.20      2.46 o
   6   4   9      141.66      131.45      3.46 o
  -4   5   9        4.08        2.80      5.77 o
  -3   5   9        3.03        7.29      5.09 o
  -2   5   9        0.17       -3.44      3.44 o
  -1   5   9      201.06      204.59      5.55 o
   0   5   9      228.14      235.86      4.04 o
   1   5   9      423.35      395.34      6.50 o
   2   5   9        5.10        5.72      2.07 o
   3   5   9       61.50       69.30      2.45 o
   4   5   9       39.89       51.55      3.93 o
   5   5   9      326.90      312.35      7.90 o
   6   5   9      124.56      117.58      7.17 o
  -3   6   9        9.55       10.44      5.57 o
  -2   6   9       36.18       29.51      5.02 o
  -1   6   9       99.53       96.20      4.52 o
   0   6   9       76.77       74.04      3.26 o
   1   6   9        4.04        4.51      4.73 o
   2   6   9      116.74      122.24      3.71 o
   3   6   9       42.24       53.89      2.49 o
   4   6   9      273.65      279.53      4.41 o
   5   6   9      183.04      162.97      7.53 o
   6   6   9        0.94        0.35      2.27 o
  -2   7   9        1.52       -0.45      5.08 o
  -1   7   9        3.80        5.82      3.88 o
   0   7   9        0.25        1.62      4.77 o
   1   7   9      193.63      190.13      5.44 o
   2   7   9       75.91       81.25      3.73 o
   3   7   9      284.26      273.58      4.74 o
   4   7   9       95.55       90.54      4.44 o
   5   7   9        0.29        3.62      2.09 o
   6   7   9       37.60       32.11      2.74 o
  -1   8   9        1.26        5.25      7.20 o
   0   8   9        1.46       -2.24      4.95 o
   1   8   9       49.57       52.46      5.28 o
   2   8   9       44.97       43.60      3.82 o
   3   8   9       47.26       49.02      5.93 o
   4   8   9       19.82       21.47      2.75 o
   5   8   9       38.71       38.57      2.66 o
   6   8   9       33.19       34.50      9.14 o
   0   9   9        8.79       -1.36      7.00 o
   1   9   9       48.28       57.58      7.59 o
   2   9   9        2.82       10.12      6.42 o
   3   9   9       14.27       17.95      4.06 o
   4   9   9       47.59       48.72      4.06 o
   5   9   9       31.74       33.35      3.07 o
   2  10   9        2.61       -0.58      7.39 o
   3  10   9       30.00       35.60      7.39 o
   4  10   9       12.23       19.67      6.61 o
  -1  -9  10       24.36       39.78     10.21 o
  -3  -8  10        5.17       20.60      7.98 o
  -2  -8  10       25.00       21.69      6.22 o
  -1  -8  10       11.53       14.10      5.36 o
   0  -8  10       18.27       14.95      5.28 o
   1  -8  10       15.50       11.90      5.36 o
  -4  -7  10        5.99        1.17      8.17 o
  -3  -7  10       20.04       19.03      5.43 o
  -2  -7  10        6.60        3.92      5.16 o
  -1  -7  10       18.35       19.72     11.57 o
   0  -7  10       35.82       39.21      5.36 o
   1  -7  10        5.84        8.48      3.29 o
   2  -7  10        0.30        2.55      5.93 o
   3  -7  10       15.96       18.67      7.20 o
  -4  -6  10        4.62       14.14     11.09 o
  -3  -6  10        1.87        7.02      5.02 o
  -2  -6  10       28.61       28.12     11.67 o
  -1  -6  10       71.95       70.81      4.22 o
   0  -6  10       23.69       19.55      3.61 o
   1  -6  10       20.30       22.06      3.14 o
   2  -6  10        0.74        2.67      4.19 o
   3  -6  10        0.17        6.42      6.03 o
   4  -6  10       62.63       78.98      8.17 o
  -5  -5  10        0.35        2.33      7.59 o
  -4  -5  10        1.19       11.23      5.08 o
  -3  -5  10       20.12       15.40      6.91 o
  -2  -5  10       78.86       76.77      4.15 o
  -1  -5  10       82.95       86.87      4.20 o
   0  -5  10       38.18       37.88      3.10 o
   1  -5  10       12.69       13.47      2.88 o
   2  -5  10       34.95       36.25      4.96 o
   3  -5  10       28.29       30.06      4.53 o
   4  -5  10       15.37       15.76      6.03 o
  -5  -4  10        8.77       10.50      7.59 o
  -4  -4  10       15.76        9.92      4.95 o
  -3  -4  10       71.42       79.98      6.22 o
  -2  -4  10       54.66       65.02      3.99 o
  -1  -4  10       52.56       66.81      3.84 o
   0  -4  10       31.80       31.42      2.88 o
   1  -4  10      250.56      237.23      4.89 o
   2  -4  10      225.55      234.56      7.42 o
   3  -4  10       38.52       44.17      5.15 o
   4  -4  10       17.59       17.31      5.64 o
   5  -4  10        0.39        5.84      6.03 o
  -5  -3  10        6.58        5.25      7.20 o
  -4  -3  10        4.23        8.97      3.81 o
  -3  -3  10       48.29       52.53      4.00 o
  -2  -3  10        1.73        1.08      2.68 o
  -1  -3  10       23.85       22.50      2.78 o
   0  -3  10      420.43      429.95      7.11 o
   1  -3  10      299.58      294.95      5.39 o
   2  -3  10        6.90        3.53      3.81 o
   3  -3  10       17.09       23.75      3.00 o
   4  -3  10        5.79       -1.16      2.90 o
   5  -3  10       15.97       12.28      3.92 o
  -5  -2  10        6.58        9.70      4.85 o
  -4  -2  10       29.61       36.80      4.04 o
  -3  -2  10        0.60       -2.84      3.46 o
  -2  -2  10       19.19       15.46      2.76 o
  -1  -2  10      302.38      305.40      5.28 o
   0  -2  10      245.27      247.63      8.40 o
   1  -2  10       17.39       18.40      2.10 o
   2  -2  10       11.03        9.75      3.30 o
   3  -2  10        3.30        3.70      2.62 o
   4  -2  10      123.22      128.82      6.52 o
   5  -2  10       52.62       68.26      4.19 o
   6  -2  10       30.70       35.70      4.10 o
  -5  -1  10        9.69        9.87      5.74 o
  -4  -1  10        2.19        1.12      3.71 o
  -3  -1  10       37.50       35.18      3.58 o
  -2  -1  10       87.02       86.79      5.33 o
  -1  -1  10      299.42      308.02      6.10 o
   0  -1  10       14.21       13.70      2.26 o
   1  -1  10        0.17        0.67      2.16 o
   2  -1  10       60.56       62.10      2.67 o
   3  -1  10       99.98       97.23      3.08 o
   4  -1  10      107.91      118.53      3.67 o
   5  -1  10       38.41       47.79      2.72 o
   6  -1  10        0.45       -1.19      2.74 o
  -5   0  10        4.19        1.55      5.29 o
  -4   0  10       84.81       80.40      4.48 o
  -3   0  10       71.61       76.05      3.61 o
  -2   0  10      130.93      131.57      5.24 o
  -1   0  10      143.15      155.13     10.02 o
   0   0  10       68.00       67.02      2.75 o
   1   0  10        6.05        5.61      1.67 o
   2   0  10      830.40      816.95      7.61 o
   3   0  10      283.78      292.69      4.59 o
   4   0  10      251.08      249.42      4.43 o
   5   0  10        0.40        2.15      2.24 o
   6   0  10       23.66       19.55      2.74 o
  -5   1  10       19.76       13.09      5.77 o
  -4   1  10        4.64        5.64      5.02 o
  -3   1  10       10.06       14.25      3.58 o
  -2   1  10       28.21       35.38      3.85 o
  -1   1  10       23.08       23.90      3.10 o
   0   1  10      225.67      234.13      4.34 o
   1   1  10      747.93      715.67      6.96 o
   2   1  10      527.90      520.19      6.21 o
   3   1  10       78.14       72.25      2.23 o
   4   1  10        0.52        1.46      2.05 o
   5   1  10       63.06       62.24      2.49 o
   6   1  10       93.97       96.69      2.99 o
  -4   2  10       10.79       -5.02      5.02 o
  -3   2  10        6.21        8.37      3.70 o
  -2   2  10       10.58       13.50      2.97 o
  -1   2  10      322.31      326.92      6.58 o
   0   2  10      249.03      244.69      4.69 o
   1   2  10      536.26      517.03      5.58 o
   2   2  10      232.23      241.91      4.55 o
   3   2  10        3.47        4.41      1.95 o
   4   2  10      476.51      474.68      5.74 o
   5   2  10      187.22      186.58      3.66 o
   6   2  10       98.35      112.58      4.55 o
   7   2  10       12.05       18.79      3.23 o
  -4   3  10       10.81        5.27      7.00 o
  -3   3  10        3.99        0.34      3.87 o
  -2   3  10       47.13       43.44      3.81 o
  -1   3  10      125.66      133.22      5.14 o
   0   3  10      109.77       96.24      3.23 o
   1   3  10       57.54       53.10      4.32 o
   2   3  10       15.12       22.16      2.19 o
   3   3  10      113.18      129.12      4.63 o
   4   3  10      238.15      233.77      3.99 o
   5   3  10      100.04      109.65      3.31 o
   6   3  10        0.06       -1.19      2.44 o
   7   3  10        4.48        5.15      2.89 o
  -3   4  10       50.89       45.88      5.63 o
  -2   4  10       46.05       50.34      5.45 o
  -1   4  10       75.23       68.65      3.96 o
   0   4  10        7.61        5.28      3.08 o
   1   4  10       67.10       77.87      3.44 o
   2   4  10       50.77       71.17      3.78 o
   3   4  10      439.40      441.67      5.60 o
   4   4  10      118.57      112.98      3.23 o
   5   4  10        1.79        1.81      1.89 o
   6   4  10       22.85       22.15      2.75 o
   7   4  10       42.52       39.76      2.82 o
  -3   5  10       20.15       22.27      5.78 o
  -2   5  10       13.49       16.03      4.04 o
  -1   5  10        7.85        8.79      3.70 o
   0   5  10       76.53       73.59      3.91 o
   1   5  10       65.41       82.20      5.80 o
   2   5  10      400.31      386.71      7.10 o
   3   5  10      152.32      134.22      3.64 o
   4   5  10        0.94        2.80      2.07 o
   5   5  10       31.92       31.01      2.82 o
   6   5  10       82.87       84.04      4.09 o
  -2   6  10        0.16       -3.79      5.09 o
  -1   6  10       52.47       58.42      4.48 o
   0   6  10      123.25      134.01     10.70 o
   1   6  10      208.55      188.95      5.29 o
   2   6  10       43.11       40.68      3.43 o
   3   6  10       12.34       19.64      2.49 o
   4   6  10      144.83      144.83      6.03 o
   5   6  10      122.22      116.68      3.40 o
   6   6  10      123.22      115.11      7.10 o
  -1   7  10       70.32       75.47      6.05 o
   0   7  10       42.88       40.70      5.32 o
   1   7  10       16.20       11.19      4.72 o
   2   7  10       61.34       57.46      3.82 o
   3   7  10       68.96       75.09      4.33 o
   4   7  10      152.34      155.73      4.26 o
   5   7  10       78.32       83.61      3.45 o
   6   7  10        8.84       15.57      3.21 o
   0   8  10       15.87        9.92      7.00 o
   1   8  10       23.04       29.18      7.00 o
   2   8  10      101.21      115.74      7.78 o
   3   8  10       72.66       89.30      4.74 o
   4   8  10       43.57       41.96      3.13 o
   5   8  10        2.03        4.15      2.68 o
   1   9  10       21.39       27.62      7.78 o
   2   9  10       21.52       22.18      7.20 o
   3   9  10       18.56       16.98      4.38 o
   4   9  10        5.05       10.50      5.74 o
  -1  -8  11        3.06        4.96      5.64 o
   0  -8  11        0.13       -3.57      5.36 o
  -3  -7  11        4.11       -1.54      5.91 o
  -2  -7  11        5.50        7.29      5.57 o
  -1  -7  11        4.20       -1.12      6.03 o
   0  -7  11        0.10       -5.15      5.15 o
   1  -7  11        1.00        8.75      7.00 o
   2  -7  11       23.33       28.01      7.39 o
  -3  -6  11       23.01       33.75      9.05 o
  -2  -6  11        2.95        8.61      5.22 o
  -1  -6  11        0.22        3.11      4.95 o
   0  -6  11       59.38       52.34      4.37 o
   1  -6  11       15.18       21.20      6.61 o
   2  -6  11        7.85        3.31      6.03 o
   3  -6  11        3.08       -3.89      6.42 o
  -4  -5  11        3.73        5.24      5.43 o
  -3  -5  11        0.02       -2.54      4.95 o
  -2  -5  11       42.47       39.52      5.09 o
  -1  -5  11      197.41      193.29      5.99 o
   0  -5  11       84.89       87.70      3.86 o
   1  -5  11        9.25       11.64      3.73 o
   2  -5  11        9.67       13.27      6.52 o
   3  -5  11        1.53       -0.78      4.38 o
   4  -5  11       20.03       19.65      6.42 o
  -4  -4  11        0.39        3.21      5.36 o
  -3  -4  11       32.19       36.65      5.54 o
  -2  -4  11      106.20      111.02      6.12 o
  -1  -4  11       41.96       44.83      5.48 o
   0  -4  11       31.35       29.82      5.15 o
   1  -4  11        5.66        0.04      5.22 o
   2  -4  11       19.60       16.92      9.05 o
   3  -4  11      117.70      127.58      6.03 o
   4  -4  11       36.80       43.18      6.42 o
  -4  -3  11       24.06       26.55      5.57 o
  -3  -3  11       25.78       26.52      5.25 o
  -2  -3  11       37.58       42.48      3.40 o
  -1  -3  11       65.19       59.19      4.10 o
   0  -3  11       14.02       11.09      2.74 o
   1  -3  11       16.54       13.52      3.34 o
   2  -3  11      145.33      150.80      6.36 o
   3  -3  11       59.52       67.51      3.92 o
   4  -3  11       11.76       11.23      3.51 o
   5  -3  11       18.24       15.83      4.18 o
  -4  -2  11        6.58       20.60      5.23 o
  -3  -2  11       14.58       21.57      3.89 o
  -2  -2  11        0.26        0.70      2.88 o
  -1  -2  11        4.78        4.96      2.78 o
   0  -2  11        4.46        6.81      2.68 o
   1  -2  11       84.86       89.85      3.38 o
   2  -2  11       96.66      108.10      5.51 o
   3  -2  11        1.32        4.97      3.05 o
   4  -2  11       21.51       19.94      3.33 o
   5  -2  11       56.05       54.35      4.19 o
  -4  -1  11        0.74       -5.15      5.15 o
  -3  -1  11        7.25       13.11      3.89 o
  -2  -1  11       76.56       68.90      4.13 o
  -1  -1  11       20.48       24.38      4.60 o
   0  -1  11      444.82      417.23      7.07 o
   1  -1  11       60.12       71.21      3.09 o
   2  -1  11       69.34       74.05      3.46 o
   3  -1  11       32.70       37.81      4.05 o
   4  -1  11       80.25       79.01      3.78 o
   5  -1  11       18.19       17.28      3.22 o
   6  -1  11        3.76       -2.61      4.67 o
  -4   0  11        6.50       10.45      4.21 o
  -3   0  11        4.96        6.51      3.85 o
  -2   0  11       65.23       71.49      4.23 o
  -1   0  11      174.93      168.22      5.23 o
   0   0  11       55.01       51.92      3.48 o
   1   0  11        1.74        4.51      2.44 o
   2   0  11       29.89       34.27      3.03 o
   3   0  11      176.25      183.36      4.52 o
   4   0  11      162.68      171.46      4.28 o
   5   0  11       13.20       21.30      2.62 o
   6   0  11        9.82       10.15      2.89 o
  -4   1  11        0.27        3.70      5.36 o
  -3   1  11       57.07       57.62      4.41 o
  -2   1  11       36.16       42.10      3.89 o
  -1   1  11       39.53       44.82      3.74 o
   0   1  11      151.75      141.78      4.90 o
   1   1  11       11.05       10.87      2.94 o
   2   1  11      458.29      473.13      7.90 o
   3   1  11      205.52      201.77      4.04 o
   4   1  11      125.66      133.25      5.53 o
   5   1  11        0.27        0.02      2.31 o
   6   1  11        4.71        4.05      2.39 o
  -4   2  11       28.68       34.54     11.96 o
  -3   2  11       23.21       25.25      4.25 o
  -2   2  11       25.07       26.91      4.39 o
  -1   2  11       32.85       28.53      3.65 o
   0   2  11       24.42       28.94      3.27 o
   1   2  11      143.92      151.98      4.60 o
   2   2  11      280.12      263.09      4.65 o
   3   2  11       64.93       70.30      3.12 o
   4   2  11        8.72       12.11      2.05 o
   5   2  11       82.06       79.75      3.85 o
   6   2  11       74.05       67.83      4.47 o
  -3   3  11        0.04        0.38      5.42 o
  -2   3  11       26.31       21.02      4.07 o
  -1   3  11       75.82       76.28      4.30 o
   0   3  11      143.32      145.29      6.42 o
   1   3  11      213.17      185.80      4.85 o
   2   3  11       36.56       23.44      2.92 o
   3   3  11       49.12       59.88      3.65 o
   4   3  11      207.69      204.05      5.78 o
   5   3  11      194.72      197.24      7.47 o
   6   3  11       77.59       84.30      7.39 o
  -3   4  11        0.20        2.53      5.50 o
  -2   4  11       51.12       44.88      4.38 o
  -1   4  11       38.38       47.12      4.15 o
   0   4  11      101.84       93.69      5.32 o
   1   4  11        0.11        2.85      2.94 o
   2   4  11       56.97       68.37      4.97 o
   3   4  11      204.46      206.29      4.30 o
   4   4  11      228.71      213.61      4.14 o
   5   4  11       38.49       43.47      2.58 o
   6   4  11        3.60        5.43      2.39 o
  -2   5  11       15.28       11.97      5.34 o
  -1   5  11        5.65        7.21      4.00 o
   0   5  11       21.02       28.10     10.12 o
   1   5  11       60.65       55.15     10.60 o
   2   5  11      203.21      210.58      5.53 o
   3   5  11      124.47      114.58      3.78 o
   4   5  11       59.73       60.41      2.92 o
   5   5  11        7.02        8.56      2.80 o
   6   5  11       47.43       48.67      3.30 o
  -1   6  11        0.36        0.00      4.95 o
   0   6  11       17.19       20.83      5.93 o
   1   6  11       30.80       31.56      4.95 o
   2   6  11       87.57       84.64      4.53 o
   3   6  11       13.26        8.80      3.57 o
   4   6  11        1.03       -2.57      2.57 o
   5   6  11       55.96       60.26      2.99 o
   6   6  11       35.06       40.68      5.06 o
  -1   7  11        1.45        3.31      7.39 o
   0   7  11       41.18       44.74      7.59 o
   1   7  11       27.23       27.82      6.81 o
   2   7  11       13.38        9.78      4.86 o
   3   7  11       14.21       19.17      3.98 o
   4   7  11       56.74       57.57      3.21 o
   5   7  11       51.80       59.50      3.80 o
   1   8  11        0.79        0.00      7.00 o
   2   8  11       17.41       21.20      6.61 o
   3   8  11       23.53       25.02      4.40 o
   4   8  11       56.01       52.91      4.33 o
  -2  -6  12        3.10        0.37      5.43 o
  -1  -6  12       13.26       18.17      5.63 o
   0  -6  12        1.40       10.65      5.34 o
   1  -6  12       19.22       26.84      7.39 o
   2  -6  12       31.80       23.93      7.39 o
  -3  -5  12        0.21       -3.06      5.93 o
  -2  -5  12       14.59       25.14      5.63 o
  -1  -5  12        3.47        4.50      4.99 o
   0  -5  12        7.57        6.75      3.98 o
   1  -5  12       29.95       41.24      7.20 o
   2  -5  12       18.82       20.43      6.61 o
   3  -5  12        0.03        0.58      6.61 o
  -3  -4  12        2.00        6.42      5.64 o
  -2  -4  12        2.94        1.69      5.12 o
  -1  -4  12        3.10       -4.25      4.87 o
   0  -4  12       35.19       47.42      8.24 o
   1  -4  12       32.19       31.51      6.22 o
   2  -4  12        0.40       -2.33      5.84 o
   3  -4  12       25.75       27.04      6.22 o
  -3  -3  12        9.78       10.82      6.03 o
  -2  -3  12       15.64       16.55      4.93 o
  -1  -3  12       93.06       91.83      6.65 o
   0  -3  12       44.85       46.35      3.98 o
   1  -3  12       20.29       15.76      5.84 o
   2  -3  12       34.04       37.54      6.03 o
   3  -3  12       54.99       46.49      6.61 o
   4  -3  12       10.09        5.45      5.84 o
  -3  -2  12       37.62       33.36      5.63 o
  -2  -2  12       90.91       89.10      5.56 o
  -1  -2  12        1.44        3.34      3.53 o
   0  -2  12        3.17        8.17      3.03 o
   1  -2  12      178.67      173.69      6.98 o
   2  -2  12      137.51      136.50      9.14 o
   3  -2  12      129.19      133.01      4.76 o
   4  -2  12        6.07        5.11      4.04 o
  -3  -1  12        5.86        7.31      8.36 o
  -2  -1  12        0.05       -4.81      4.81 o
  -1  -1  12       70.98       55.34      3.95 o
   0  -1  12       62.90       68.28      4.00 o
   1  -1  12      306.43      293.66      8.66 o
   2  -1  12      114.04      103.47      4.11 o
   3  -1  12       10.67       11.28      3.27 o
   4  -1  12        1.18        2.44      3.26 o
   5  -1  12       20.82       13.50      3.92 o
  -3   0  12        1.59       -5.06      5.06 o
  -2   0  12       66.38       58.48      5.56 o
  -1   0  12       15.40       18.34      3.58 o
   0   0  12      226.05      228.66      8.05 o
   1   0  12       14.62        9.54      3.88 o
   2   0  12       28.85       29.50      3.25 o
   3   0  12      140.30      137.45      5.06 o
   4   0  12       77.95       76.27      3.75 o
   5   0  12      117.98      118.56      4.95 o
  -3   1  12        4.31        8.25      6.32 o
  -2   1  12       17.27       25.56      4.95 o
  -1   1  12       44.64       47.02      4.21 o
   0   1  12       56.08       54.93      3.90 o
   1   1  12        2.13        4.19      4.96 o
   2   1  12       53.96       60.40      3.03 o
   3   1  12      184.30      198.90      4.61 o
   4   1  12      115.36      118.99      5.15 o
   5   1  12       53.09       63.71      3.20 o
  -3   2  12       23.38       35.52      6.03 o
  -2   2  12       31.30       40.87      6.03 o
  -1   2  12       37.42       43.41      6.56 o
   0   2  12        2.04        2.04      4.11 o
   1   2  12       49.52       52.16      4.42 o
   2   2  12      301.84      304.87      6.59 o
   3   2  12      185.93      185.40      5.07 o
   4   2  12       38.52       41.50      3.23 o
   5   2  12        0.09       -0.21      2.71 o
  -2   3  12       12.27        7.03      5.15 o
  -1   3  12       13.93       16.25      5.43 o
   0   3  12       33.17       32.02      4.72 o
   1   3  12      283.57      274.31      9.63 o
   2   3  12      171.22      148.29      5.07 o
   3   3  12       37.82       28.89      3.58 o
   4   3  12        2.01        4.02      2.73 o
   5   3  12      118.47      126.00      3.59 o
  -2   4  12       17.55       22.60      5.36 o
  -1   4  12       58.64       50.38      7.59 o
   0   4  12      131.37      131.31      8.95 o
   1   4  12      114.02       95.32      6.61 o
   2   4  12        7.72        4.73      3.64 o
   3   4  12       55.88       69.09      4.19 o
   4   4  12      126.89      130.44      4.26 o
   5   4  12      172.48      174.20      4.52 o
  -1   5  12       28.90       31.51      7.78 o
   0   5  12       56.04       52.33      7.39 o
   1   5  12        8.93       15.17      6.22 o
   2   5  12       33.28       39.72      6.22 o
   3   5  12      198.42      204.03      6.19 o
   4   5  12      119.61      124.62      6.07 o
   5   5  12       34.05       40.81      3.47 o
   0   6  12       10.35       12.84      7.00 o
   1   6  12       97.36      118.66      8.17 o
   2   6  12       88.41       80.73      7.20 o
   3   6  12       96.71       99.00      4.74 o
   4   6  12       16.70       17.84      3.64 o
   5   6  12        1.62        3.97      2.77 o
   1   7  12       11.95       15.95      6.81 o
   2   7  12       25.72       11.09      6.42 o
   3   7  12        0.42       -3.31      4.04 o
   4   7  12        0.05        2.00      3.68 o
  -1  -5  13       10.03       11.12      9.05 o
   0  -5  13        2.50        6.81      7.20 o
   1  -5  13       33.51       42.99      7.78 o
  -2  -4  13        4.76        4.20      5.62 o
  -1  -4  13        0.92       -2.29      5.42 o
   0  -4  13       28.73       36.38      7.39 o
   1  -4  13       26.00       28.21      7.20 o
   2  -4  13        0.85       -1.36      6.42 o
  -2  -3  13        0.24       -1.41      5.26 o
  -1  -3  13       73.23       77.64      6.61 o
   0  -3  13       48.74       50.38      7.39 o
   1  -3  13       35.48       36.38      6.81 o
   2  -3  13        1.59       -3.31      5.84 o
   3  -3  13        0.28       -4.67      6.03 o
  -2  -2  13       17.10       23.84      5.54 o
  -1  -2  13       68.09       70.93      6.03 o
   0  -2  13       13.17       15.56      6.22 o
   1  -2  13        7.42       10.50      6.03 o
   2  -2  13       22.75       19.65      5.64 o
   3  -2  13       32.49       38.52      6.42 o
   4  -2  13       59.78       72.56      7.00 o
  -2  -1  13       44.84       49.50      5.57 o
  -1  -1  13        1.91       -3.82      4.76 o
   0  -1  13        2.59        2.14      5.84 o
   1  -1  13       96.95      102.52      7.00 o
   2  -1  13      134.70      125.66      8.36 o
   3  -1  13      122.32      122.16      8.17 o
   4  -1  13       63.68       70.80      4.62 o
  -2   0  13        3.63        6.18      5.84 o
  -1   0  13        0.80        2.60      4.73 o
   0   0  13       44.21       39.88      6.42 o
   1   0  13      249.42      243.55      9.53 o
   2   0  13       66.15       57.19      6.03 o
   3   0  13       33.87       32.90      5.64 o
   4   0  13       24.15       27.20      3.96 o
  -2   1  13       13.36       10.94      5.28 o
  -1   1  13       47.31       53.36      5.26 o
   0   1  13      188.15      195.69      9.53 o
   1   1  13       79.96       67.70      6.61 o
   2   1  13        0.45       -5.06      5.06 o
   3   1  13       23.69       31.82      4.04 o
   4   1  13      198.48      207.69      6.45 o
  -2   2  13        9.17        0.97      5.50 o
  -1   2  13       86.92       88.70      8.17 o
   0   2  13       31.21       32.10      6.61 o
   1   2  13        5.22       -3.31      5.45 o
   2   2  13       36.38       44.55      6.03 o
   3   2  13      184.65      210.35      5.24 o
   4   2  13       57.20       59.01      4.26 o
   5   2  13       30.43       38.53      4.47 o
  -1   3  13       11.86        8.17      7.20 o
   0   3  13       13.81       16.73      6.61 o
   1   3  13       55.24       55.83      6.61 o
   2   3  13      114.34      108.55      6.81 o
   3   3  13      132.56      149.07      6.05 o
   4   3  13        2.32       -3.49      3.49 o
  -1   4  13        6.48        4.86      7.20 o
   0   4  13       21.83       28.98      6.81 o
   1   4  13       76.35       78.01      7.39 o
   2   4  13       76.32       79.17      6.81 o
   3   4  13       16.77       17.12      3.85 o
   4   4  13        3.95        6.52      3.64 o
   0   5  13       18.88       10.50      7.39 o
   1   5  13       65.33       70.81      7.59 o
   2   5  13        1.10       -2.14      6.03 o
   3   5  13        6.41       18.32      4.19 o
   4   5  13       67.49       82.85     10.12 o
   2   6  13        5.27       -0.39      6.42 o
   3   6  13       89.80      100.36      5.29 o
   0  -3  14       52.50       56.41      7.78 o
   1  -3  14       36.40       44.74      7.59 o
  -1  -2  14       37.30       39.10      7.39 o
   0  -2  14       38.07       45.71      7.59 o
   1  -2  14       14.62       18.87      6.42 o
   2  -2  14        0.01        3.70      6.03 o
  -1  -1  14       65.50       87.73      8.56 o
   0  -1  14        3.80        9.14      6.81 o
   1  -1  14        0.18       -5.84      5.84 o
   2  -1  14       22.49       20.23      6.03 o
   3  -1  14       65.53       67.50      6.42 o
  -1   0  14        3.60       -4.86      7.00 o
   0   0  14        6.70        7.98      6.42 o
   1   0  14       22.20       32.87      6.42 o
   2   0  14      138.17      136.36      8.36 o
   3   0  14       22.40       22.76      5.84 o
  -1   1  14        9.10        8.56      7.00 o
   0   1  14       38.31       45.32      7.00 o
   1   1  14       88.38       80.53      7.20 o
   2   1  14       74.87       72.17      6.81 o
   3   1  14        1.71        6.81      5.64 o
   0   2  14       61.47       67.31      7.78 o
   1   2  14       61.14       77.62      7.20 o
   2   2  14        5.68        0.39      6.03 o
   3   2  14       13.34       14.59      5.64 o
   0   3  14        9.70       18.67      7.39 o
   1   3  14        1.00        8.75      6.42 o
   2   3  14       59.83       72.75      7.00 o
   3   3  14       49.27       49.99      6.61 o
   2   4  14       63.68       72.56      7.20 o
 
